# Supplementary material for: Shedding light into the black box of out-of-hospital respiratory distress—A retrospective cohort analysis of discharge diagnoses, prehospital diagnostic accuracy, and predictors of mortality
Source: PLoS One. 2022 Aug 3;17(8):e0271982. doi: 10.1371/journal.pone.0271982 (PMC9348717; doi:10.1371/journal.pone.0271982)
Supplement: S1 Dataset — (XLSX) [file pone.0271982.s006.xlsx]

## Sheet: Data_reporting
Location of the PEMT encounter	out of hospital GCS	out of hospital bloodpressure systolic (mmHg)	out of hospital bloodpressure diastolic (mmHg)	out of hospital heart rate (1‎/min)	out of hospital peripheral oxygen saturation (%)	out of hospital respiratory rate (1/min)	out of hospital glucose level (mg‎/dl)	out of hospital body temperature (°C)	out of hospital numeric rating scale	out of hospital reported dyspnea	Wheezing uppon auscultation out of hospital	Crackles upon auscultation out of hospital	out of hospital NACA-Score	age (years)	sex	outpatient treatment in the ED	length of stay in hospital (days)	Discharge diagnosis 1 according hospital records	Discharge diagnosis 2 according hospital records	Discharge diagnosis 3 according hospital records	Dyspnea in ED	Crackles uppon auscultation in ED	Wheezing uppon auscultation in ED	Silent lung uppon auscultation in ED	lower extremity edema in ED	admission to ICU	Length of ICU treatment (h)	in-hospital resuscitation	patient died in hospital	in-hospital NIV-therapie	pH in 1st BGA in the ED	pO2 in 1st BGA in the ED	pCO2 in 1st BGA in the ED	Lactat in 1st BGA in the ED	base access in 1st GBGA in the ED	standard bicarbonate in 1st BGA in the ED	Discharge diagnosis eCOPD	Discharge diagnosis pneumonia	Discharge diagnosis Acute coronray syndrome	Discharge diagnosis urinary tract infection	Discharge diagnosis pulmonary embolism	Discharge diagnosis asthma	Discharge diagnosis seizure	Discharge diagnosis hypertensive crisis	Diacharge diagosis dysrhythmia	Discharge diagnosis decomrpnsated heart failure	correct out-of-hospital diagnosis ba PEMT	incorrect out-of-hospital diagnosis ba PEMT
Home	15	160	100	123	86			36.9	0	yes	yes	no	5	63	male	no	1	Pneumonia			yes	yes	no	no	no	yes	20	no	yes	yes	7.33	53.2	46	2.1	-1.9	13.8	no	Yes	no	no	no	no	no	no	no	no	no	yes
Home	8	175	97	83	95	10	138	37.5		no	no	no	4	73	male	no	3	Seizure			no	no	no	no	no	no		no	no	no							no	no	no	no	no	no	Yes	no	no	no	no	yes
Home	15	170	95	91	89	28	126	37.5	0	yes	yes	no	4	70	female	no	5	Asthma			yes	yes	yes	no	yes	no		no	no	no	7.48	31.7	49	1	10.7	35.5	no	no	no	no	no	Yes	no	no	no	no	yes	no
Home	15	155	105	90	100		151		8	yes	no	no	4	38	male	yes	0	Exclusion ACS‎/ PE			no	no	no	no	no	no		no	no	no	7.39	53.2	41.1	1.2	-0.1	24.9	no	no	no	no	no	no	no	no	no	no	yes	no
Home	15	160	90	80	99	25	122	36.2	0	yes	no	no	4	53	male	no	2	Others			no	no	yes	no	no	no		no	no	no							no	no	no	no	no	no	no	no	no	no	yes	no
Home	15	184	94	103	94	24	161		0	no	yes	no	4	79	male	no	2	eCOPD			no	no	no	no	no	no		no	no	no	7.39	57	57.9	1.5	3.5	29	Yes	no	no	no	no	no	no	no	no	no	yes	no
Home	15	144	81	148	57	20	124	35.6	0	yes	no	no		75	male	no	119	Pneumonia			no	no	no	no	no	yes	2800	no	no	yes	7.4	27.3	67.3	2.9	15.1	42	no	Yes	no	no	no	no	no	no	no	no	no	yes
Home		105	74	120	80		140	36.4		yes	no	yes	4	23	male	no		Aspiration pneumonia			no	yes	no	no	no	no		no	no	yes	7.31	49.6	62.6	1.1	4.5	31.5	no	Yes	no	no	no	no	no	no	no	no	yes	no
Home	15	80	50	114	87	25	148	38.2	7	yes	no	yes		92	male	no	4	eCOPD			yes	yes	no	no	yes	no		no	no	no	7.41	87.6	37.2	0.6	-0.6	23.9	Yes	no	no	no	no	no	no	no	no	no	no	yes
Street	15	140	80	105	98	30	129	37.2		yes	no	yes	4	27	male	no	4	Others			no	no	no	no	no	no		no	no	no							no	no	no	no	no	no	no	no	no	no	no	yes
Home	15	190	100	71	95	18	129	36.4	0	yes	no	yes	4	83	female	no	10	Dysrhythmia leading to decompensated heart failure			no	yes	no	no	yes	no		no	no	no	7.44	23.4	38.1	2.1	1.6	25.8	no	no	no	no	no	no	no	no	Yes	Yes	yes	no
Home	15	144	96	85	99		133	36.6	0	yes	no	no	3	76	female	no	3	Decompensated heart failure			no	no	no	no	no	no		no	no	no	7.41	35.3	44	1	2.9	27.8	no	no	no	no	no	no	no	no	no	Yes	yes	no
Home	15	183	94	118	88	20	363	36.3	0	yes	no	no	4	68		no	15	NSTE-ACS	Pneumonia		yes	yes	no	no	no	yes	360	yes	yes	yes	7.24	70.9	37.2	4.2	-10.8	15.3	no	Yes	Yes	no	no	no	no	no	no	no	yes	no
Home	15	127	97	130	78	34	362	36.6	0	yes	yes	no	4	66	female	no	10	eCOPD			yes	yes	yes	no	no	no		no	no	no	7.26	48.1	56.8	2.6	-1.9	25.6	Yes	no	no	no	no	no	no	no	no	no	yes	no
Home		130	90	132	50		189			yes	yes	no	4	52	male	no	7	eCOPD			no	no	yes	no	no	yes	5	no	no	yes	7.32	66.3	73.6	0.6	8.7	36.8	Yes	no	no	no	no	no	no	no	no	no	yes	no
Senior citizen's home	14	105	62	67	95	14	174	36		no	no	yes	3	89	male	no	11	Dehydration			no	no	no	no	no	no		no	no	no							no	no	no	no	no	no	no	no	no	no	no	yes
Senior citizen's home	15	149	90	89	96	24	173		6	yes	no	no	4	66	male	no	6	eCOPD			no	no	yes	yes	no	no		no	no	no	7.36	25.2	60	3.6	7.8	34.3	Yes	no	no	no	no	no	no	no	no	no	no	yes
Home	15	160	88	115	95			38.9		yes	yes	no	3	47	male	no	3	Asthma			yes	no	yes	no	no	no		no	no	no							no	no	no	no	no	Yes	no	no	no	no	yes	no
Senior citizen's home	10	116	77	70	90		134	37.4		yes	yes	no	3	91	male	no	3	Pneumonia			no	yes	no	no	no	no		no	no	no	7.41	21.1	50.6	1.9	7	32.3	no	Yes	no	no	no	no	no	no	no	no	yes	no
Home	15	208	100	88	86	15	180	37.9		yes	yes	no	5	72	female	no	19	Decompensated heart failure	NSTE-ACS		no	yes	no	no	no	yes	96	no	no	yes	7.42	48	42.2	2.4	2.6	27.4	no	no	Yes	no	no	no	no	no	no	Yes	no	yes
Others	15	160	80	97					9	yes	no	no	4	66	male	no	18	Urinary tract infection			no	no	no	no	no	no		no	no	no							no	no	no	Yes	no	no	no	no	no	no	no	yes
Home	15	90	70	100			158		6	yes	no	no	4	78	female	no	19	Others			no	no	no	no	no	no		no	no	no							no	no	no	no	no	no	no	no	no	no	yes	no
Home	15	197	98	137	89	34	219	39.3	0	yes	no	no	3	84	male	no	18	eCOPD	NSTE-ACS		yes	yes	no	no	no	no		no	no	yes	7.23	35.7	63.2	1.5	2.1	29.6	Yes	no	Yes	no	no	no	no	no	no	no	no	yes
Home	15	162		65	100	18	138		0	yes	no	yes	5	73	male	no	14	Dyspnea in cancer			no	yes	no	no	no	no		no	no	no	7.37	21.6	61.2	4.3	8.7	35.3	no	no	no	no	no	no	no	no	no	no	yes	no
Home	15	123	76	70	98	18			0	yes	no	no	4	58	male	yes	0	Decompensated heart failure			no	no	no	no	no	no		no	no	no	7.37	21.1	50.3	1.1	3.6	29.3	no	no	no	no	no	no	no	no	no	Yes	yes	no
Home	15	135		80	97	12	135			yes	no	no	4	91	male	no	13	Dysrhythmia leading to decompensated heart failure			no	no	no	no	no	no		no	no	no	7.32	25.3	47.1	1.5	-1.7	24.5	no	no	no	no	no	no	no	no	Yes	Yes	yes	no
Home	15	148	100	110	80	25		36.8		yes	yes	yes		52	male	no	27	Pneumonia			no	no	no	no	no	yes	72	no	no	yes	7.24	77.2	73.6	0.5	2.1	30.7	no	Yes	no	no	no	no	no	no	no	no	yes	no
Home	15	136	95	80	96			36.4		yes	no	yes	3	86	male	no	5	eCOPD			no	no	no	no	yes	no		no	no	no	7.39	30.3	46.1	1.8	2.3	27.6	Yes	no	no	no	no	no	no	no	no	no	yes	no
Home	15	140	70		88		160	38.6	0	yes	yes	no	3	76	male	no	5	Pneumonia			no	no	no	no	no	no		no	no	no	7.5	46.9	47.6	2.1	12.7	37.1	no	Yes	no	no	no	no	no	no	no	no	yes	no
Street	15	170	100	150	89	20	100	37.6	0	yes	yes	no	4	26	male	no	3	Asthma			no	no	yes	no	no	no		no	no	no	7.43	74.9	39	2.5	1.5	25.9	no	no	no	no	no	Yes	no	no	no	no	yes	no
Home	15	140	100	90	100		104	36.3	8	yes	yes	no	3	21	female	yes	0	Others			no	no	no	no	no	no		no	no	no							no	no	no	no	no	no	no	no	no	no
Home	15	182	108	97	87	18	352		7	yes	yes	yes	5	82	female	no	5	Decompensated heart failure			no	yes	no	no	no	no		no	no	no	7.29	26.4	49.6	3.9	-2.7	23.8	no	no	no	no	no	no	no	no	no	Yes	yes	no
Home	15	175	100	85	97		85		0	yes	no	no	3	73	female	no	3	Exclusion ACS‎/ PE			no	no	no	no	no	no		no	no	no							no	no	no	no	no	no	no	no	no	no	yes	no
Home	15	127	70	113	91	20	290	37.4	0	yes	no	yes	4	75	female	no	14	Others			no	yes	yes	no	no	yes	288	no	no	no							no	no	no	no	no	no	no	no	no	no	no	yes
Home	10	159	86	91	97	12	256	37.5	0	no	no	no	3	92	female	no	9	Pneumonia			no	no	no	no	no	no		no	no	no	7.48	35.6	36	2.2	2.9	26.5	no	Yes	no	no	no	no	no	no	no	no	no	yes
Senior citizen's home	14	80	50	115	75		143	37.8		no	no	no	5	71	male	no	1	Pneumonia			no	no	no	yes	no	no		no	yes	yes	7.38	30.8	55.3	2.8	6.5	32.4	no	Yes	no	no	no	no	no	no	no	no	yes	no
Senior citizen's home	15	220	110	91	89	24	260			yes	yes	yes	5	78	female	no	8	Decompensated heart failure	Urinary tract infection		no	yes	no	no	no	no		no	no	no	7.25	65.1	57.3	2.2	-2	25.1	no	no	no	Yes	no	no	no	no	no	Yes	yes	no
Home		100	60	135	85	14		37.6		yes	no	no	3	73	male	no		eCOPD			no	yes	no	no	no	no		no	no	no	7.37	60.9	61.3	0.7	8.9	35	Yes	no	no	no	no	no	no	no	no	no	no	yes
Senior citizen's home	15			113	79		250	35.4		yes	yes	no	3	82	male	no	6	eCOPD			no	no	yes	no	no	no		no	no	no	7.27	86.8	60.6	0.8	0.4	27.6	Yes	no	no	no	no	no	no	no	no	no	yes	no
Home	15	90	45	210	80	20	219		6	yes	no	yes	5	79	male	no	1	NSTE-ACS			no	no	no	no	no	yes	20	yes	yes	no	6.93	129	96.1	2.8	-13.6	20.7	no	no	Yes	no	no	no	no	no	no	no	yes	no
Home	15	159	95	118	100	18	123	37	6	yes	no	no	4	28	male	yes	0	Exclusion ACS‎/ PE			no	no	no	no	no	no		no	no	no							no	no	no	no	no	no	no	no	no	no	yes	no
Home	15	195	118	145	97	14	266	38.5		yes	no	no		62	female	no		Poor general condition			no	no	no	no	no	no		no	no	no							no	no	no	no	no	no	no	no	no	no
Home	15	146	71	75	82		175	37.7		yes	yes	no	3	83	female	no	15	Pneumonia			no	no	yes	no	no	yes	10	no	no	yes	7.32	16.6	56.5	1.5	2.5	29.1	no	Yes	no	no	no	no	no	no	no	no	yes	no
Home	15	149	79	138	91	24	159		0	yes	no	yes	5	84	female	no	3	Decompensated heart failure			no	yes	no	no	no	no		no	no	no	7.13	28.8	79.5	2.8	-3.2	26.4	no	no	no	no	no	no	no	no	no	Yes	yes	no
Home	15	176	78	78	78	25	115	36.5	0	yes	no	no	4	75	female	no	5	Decompensated heart failure			yes	yes	no	no	yes	no		no	no	no	7.38	58.4	47.3	1.2	2.7	28	no	no	no	no	no	no	no	no	no	Yes	yes	no
Senior citizen's home	10	123	82	92	89	18			0	yes	no	yes	4	84	female	no	1	Urinary tract infection	Aspiration pneumonia		no	no	no	no	no	no		no	yes	no	7.49	67.1	23.8	4.8	-3.3	17.7	no	Yes	no	Yes	no	no	no	no	no	no	yes	no
Home	9	118	78	144	25	12	246		0	yes	no	no	5	77	male	no	64	Pneumonia			no	no	no	no	no	yes	288	no	no	no	7.48	124	43.1	1	7.8	32	no	Yes	no	no	no	no	no	no	no	no	no	yes
Home	15	170	90	73	88		152	36.5		yes	no	yes	5	88	male	no	1	Decompensated heart failure	Urinary tract infection		no	yes	no	no	no	no		no	yes	no	7.38	19.4	50.9	2	4.4	30.2	no	no	no	Yes	no	no	no	no	no	Yes	yes	no
Home	8	140	100	136	98	26		38.1		yes	no	no	4	27	male	yes	0	Pneumonia			no	no	no	no	no	no		no	no	yes	7.39	44.8	47.5	0.8	3.5	29	no	Yes	no	no	no	no	no	no	no	no	yes	no
Home	15	170	100	98	98	12			0	yes	no	no	4	78	male	no	23	Decompensated heart failure			no	yes	no	no	yes	no		no	no	no	7.38	22.1	46.9	1.1	2.7	27.9	no	no	no	no	no	no	no	no	no	Yes	yes	no
Home	15	170	100	105	88	25	123	35.2	0	yes	yes	no	5	53	male	no	8	eCOPD			yes	no	no	no	no	no		no	no	yes	7.24	40.3	70.2	1	1.8	30.2	Yes	no	no	no	no	no	no	no	no	no	yes	no
Home	15	121	63	115	100	22		35.7		yes	no	no	4	58	female	no	1	Pneumonia	Urinary tract infection		no	no	no	no	no	no		no	yes	yes	7.14	96.2	24	15	-18.9	8.4	no	Yes	no	Yes	no	no	no	no	no	no	no	yes
Home	15	135	82	64	91				6	yes	no	no		74	male	no	25	Decompensated heart failure			no	no	no	yes	no	no		no	no	no							no	no	no	no	no	no	no	no	no	Yes	yes	no
Home	15	130	100	140	83		197	36.9		yes	no	no	5	55	female	no	6	Pulonary Embolism			no	no	no	no	no	no		no	yes	no	7.29	76.5	37.1	4.1	-8.2	17.3	no	no	no	no	Yes	no	no	no	no	no	yes	no
Senior citizen's home	15	130	110	69	97	16		37.4		no	no	yes	3	86	male	yes	0	Anemia			no	no	no	no	no	no		no	no	no							no	no	no	no	no	no	no	no	no	no	no	yes
Home	15	140	77	101	97			37.6		yes	no	no	4	59	female	no	10	eCOPD			no	no	no	no	no	yes	55	no	no	yes	7.44	41.8	50	1.2	8.8	33.8	Yes	no	no	no	no	no	no	no	no	no	yes	no
Home	15	127	83	112	90	14	243		0	yes	no	yes	4	80	male	no	31	eCOPD			no	no	no	yes	no	yes	11	no	no	no	7.39	85.8	63.7	1.2	12.6	38.8	Yes	no	no	no	no	no	no	no	no	no	yes	no
Home	15	156	66	77	98	24	121		0	yes	no	yes		65	male	no	9	eCOPD			no	no	no	no	no	no		no	no	no	7.38	21.4	48.2	1.6	3.3	28.9	Yes	no	no	no	no	no	no	no	no	no	no	yes
Home	15	158	62	66	93	20	167	37.3		yes	yes	no		70	female	no	12	eCOPD			no	no	yes	no	no	no		no	no	yes	7.19	97.1	100	0.5	9	38.1	Yes	no	no	no	no	no	no	no	no	no	yes	no
Home	13	150	72	65	99		96	36.4		yes	no	no	4	72	male	no	9	Stroke ‎/ TIA			no	no	no	no	no	no		no	no	no							no	no	no	no	no	no	no	no	no	no	yes	no
Home	15	169	90	100	91	28	119	36.1	0	yes	no	no	4	73	male	yes	0	hypertensive Crisis	eCOPD		no	no	yes	no	no	no		no	no	no	7.36	33	50.9	1.6	2.2	28.4	Yes	no	no	no	no	no	no	Yes	no	no	yes	no
Home	14	171	76	72	80		98	38.5		yes	no	yes	4	73	male	no	6	eCOPD			no	yes	yes	no	no	no		no	no	no	7.3	32.8	69.6	0.9	6.4	34	Yes	no	no	no	no	no	no	no	no	no	yes	no
Home	15	127	67	86	76		109	40.3		yes	yes	no	5	60	male	no	7	Pneumonia			no	yes	no	no	no	no		no	no	no	7.44	42.3	28.5	2.4	-4.3	19.4	no	Yes	no	no	no	no	no	no	no	no	no	yes
Home	15	119	68	120	100	18		38.5		yes	no	no		52	female	no	4	Urinary tract infection			no	no	no	no	no	no		no	no	no							no	no	no	Yes	no	no	no	no	no	no	no	yes
Home	15	130		120	90	26	104	37.8	2	yes	no	yes	4	63	female	no	5	eCOPD			no	no	yes	yes	no	no		no	no	no	7.44	63.5	42.9	0.8	4.2	28.9	Yes	no	no	no	no	no	no	no	no	no	yes	no
Home	15	185	90	90	58		237	35.6		yes	yes	no	5	91	male	no	5	NSTE-ACS	Decompensated heart failure		no	no	no	yes	no	no		no	no	yes	7.21	32	71.4	1.7	-0.3	28.7	no	no	Yes	no	no	no	no	no	no	Yes	yes	no
Home	15	230	130	110	85	28	117	37.2	6	yes	yes	no	5	70	male	no	16	eCOPD			no	no	no	no	no	no		no	no	no							Yes	no	no	no	no	no	no	no	no	no	no	yes
Home	15	190	90	112	79	20	216		0	yes	yes	yes	3	80	male	yes	0	eCOPD			no	no	no	no	no	no		no	no	no							Yes	no	no	no	no	no	no	no	no	no	yes	no
Home	15	188	100	123	95	16	290	38.5	0	yes	no	no	4	94	male	no	5	eCOPD	Urinary tract infection		no	no	yes	no	no	no		no	no	no	7.42	34.4	38.1	4.7	0.3	24.7	Yes	no	no	Yes	no	no	no	no	no	no	yes	no
Home	15	156	90	71	99	18	96	36.6	7	yes	no	no	5	60	male	no	4	Pulonary Embolism			no	no	no	no	no	no		no	no	no	7.3	26.7	54.4	3.6	0	26.7	no	no	no	no	Yes	no	no	no	no	no	yes	no
Shop	15	175	98	138	91	16	104	38.8	0	yes	no	no	3	73	male	no	7	Pneumonia			no	no	no	no	no	no		no	no	no	7.42	23.5	41.6	2.5	2.3	26.9	no	Yes	no	no	no	no	no	no	no	no	yes	no
Home	15	87	63	150	88		141		0	yes	no	no	3	78	male	yes	0	eCOPD			no	no	no	yes	no	no		no	no	no							Yes	no	no	no	no	no	no	no	no	no	yes	no
Senior citizen's home	15	126	85	130	81	18	245	37.8	0	yes	no	yes	4	65	male	no	13	Pneumonia			yes	yes	yes	no	no	no		no	no	yes	7.39	56.3	44.4	1.5	1.7	26.4	no	Yes	no	no	no	no	no	no	no	no	no	yes
Others	15			100	70	14		36.2	0	yes	yes	yes	3	52	male	no	9	eCOPD			yes	no	yes	no	no	yes	52	no	no	yes	7.24	32.2	91.6	1.3	8.7	39	Yes	no	no	no	no	no	no	no	no	no	yes	no
Home	15	116	79		97				0	yes	no	no	4	88	male	no	3	Decompensated heart failure			no	yes	no	no	yes	no		no	no	no	7.43	37.2	49.4	1.4	7.4	32.6	no	no	no	no	no	no	no	no	no	Yes	yes	no
Home	15	173	68	70	100	24	196	36.8	3	yes	no	no		77	male	no	2	Decompensated heart failure			no	yes	no	no	yes	no		no	no	no	7.4	35.9	44.1	1.3	2.3	27.3	no	no	no	no	no	no	no	no	no	Yes	yes	no
Home	15	190	80	100	80					yes	no	no	3	69	male	no	3	Others			no	no	no	no	no	no		no	no	no							no	no	no	no	no	no	no	no	no	no	yes	no
Home	15	140	80	96	73		196			yes	no	no	4	60	female	no		Pneumonia			no	no	no	no	no	no		no	no	no	7.27	38.4	65	3.2	1.9	30.1	no	Yes	no	no	no	no	no	no	no	no	no	yes
Home	15	190		92	97	20	179			yes	yes	no	5	73	male	no	22	Stroke ‎/ TIA			no	no	no	no	no	no		no	no	no							no	no	no	no	no	no	no	no	no	no	yes	no
Senior citizen's home	15	146	84	110	75	24	544	37.6	0	yes	yes	no	3	83	female	no	6	Pneumonia			no	no	yes	no	no	no		no	no	no	7.34	37.5	32.2	2.9	-1.2	24.5	no	Yes	no	no	no	no	no	no	no	no	no	yes
Home	14	180	90	120	83	14				yes	yes	yes	5	83	male	no	20	Pneumonia			no	yes	yes	no	no	no		no	no	no	7.19	88.1	91.8	1.7	6.1	34.7	no	Yes	no	no	no	no	no	no	no	no	no	yes
Home	15	167	90	86	100	30	122	35.8		yes	no	no		52	female	yes	0	Hyperventilation / psychogenic			no	no	no	no	no	no		no	no	no							no	no	no	no	no	no	no	no	no	no	yes	no
Street	15	137	84	83	90	24			0	yes	yes	no	3	57	female	yes	0	Hyperventilation / psychogenic			no	no	no	no	no	no		no	no	no							no	no	no	no	no	no	no	no	no	no	no	yes
Senior citizen's home	15	96	57	83	88	20	158		0	no	no	yes		74	female	no	9	Urinary tract infection			no	no	yes	no	no	no		no	no	no	7.33	70.1	37.5	1.1	-5.9	19.5	no	no	no	Yes	no	no	no	no	no	no	no	yes
Home	15	160	90	83	90	22		36.5		yes	yes	yes	4	74	male	yes	0	eCOPD			no	no	no	no	no	no		no	no	no	7.31	29.1	76.4	1	10.4	38.2	Yes	no	no	no	no	no	no	no	no	no	yes	no
Work	15	157	87	111	100					yes	no	no	4	18	female	yes	0	Others			no	no	no	no	no	no		no	no	no							no	no	no	no	no	no	no	no	no	no	yes	no
Senior citizen's home	9	100	50	60	96	10	117	36.8	0	yes	no	no	3	75	female	no	5	Urinary tract infection			no	no	no	no	no	no		no	no	no							no	no	no	Yes	no	no	no	no	no	no	no	yes
Home	15	161	125	237	98	17	150	37		yes	no	no	4	77	female	no	9	Dysrhythmia			no	no	no	no	no	no		no	no	no							no	no	no	no	no	no	no	no	Yes	no	yes	no
Home	14	200	110	104	98	16	150			yes	no	no	5	80	female	no	7	Hypertensive crisis leading to decomoensated heart failure			no	no	no	no	no	no		no	no	no	7.38	25.3	44.2	1.2	0.5	25.8	no	no	no	no	no	no	no	Yes	no	Yes	yes	no
Home	15	122	80	120	96	22	140	36.4	2	yes	no	no	3	29	female	yes	0	Exclusion ACS‎/ PE			no	no	no	no	no	no		no	no	no							no	no	no	no	no	no	no	no	no	no	no	yes
Home	15	140	90	101	95		279	38.1		yes	no	no	4	76	female	no	13	Decompensated heart failure			no	no	no	no	yes	no		no	no	no	7.47	58.9	39.2	2.1	4.3	28.4	no	no	no	no	no	no	no	no	no	Yes	no	yes
Praxis	15	140	80	109	89	25	138	35.7	0	yes	no	yes	4	52	male	no	22	Pneumonia			no	no	yes	yes	no	yes	45	no	no	yes	7.19	67.9	99.1	0.7	7.5	37.9	no	Yes	no	no	no	no	no	no	no	no	no	yes
Home	15	170	115	110	80	22	130	36.1		yes	no	no		88	male	no	8	Decompensated heart failure			no	no	yes	yes	yes	no		no	no	no	7.29	28.1	64.6	1.4	3.6	31.1	no	no	no	no	no	no	no	no	no	Yes	yes	no
Home	15	185	125	143	99		275		8	yes	no	no	5	76	female	no	8	Dysrhythmia			no	no	no	no	no	yes	1	no	no	no							no	no	no	no	no	no	no	no	Yes	no	yes	no
Home	15	168	82	98	82		251	35		yes	no	no		72	female	no	16	Pneumonia			no	no	no	no	no	no		no	yes	yes	7.13	60.6	93.3	1.5	0.9	31.3	no	Yes	no	no	no	no	no	no	no	no	no	yes
Home	9	159	94	109	82	24	119	37		yes	no	no	4	81	male	no	7	Seizure	Pneumonia		no	yes	no	no	no	no		no	no	no	7.34	25.1	37.2	6.6	-5.1	20.2	no	Yes	no	no	no	no	Yes	no	no	no	no	yes
Home	15	160	67	65	77		246			yes	no	no		78	female	no	2	Exclusion ACS‎/ PE			no	no	no	no	no	no		no	no	no							no	no	no	no	no	no	no	no	no	no	yes	no
Praxis	15	160	100	70	85				0	yes	no	no	4	76	male	no	15	Decompensated heart failure			no	no	no	no	no	no		no	no	no	7.38	18.5	46.3	1	1.9	27.4	no	no	no	no	no	no	no	no	no	Yes	no	yes
Home	15	194	115	146	63		160	36.2		yes	no	yes	5	68	female	no	5	Decompensated heart failure	Pneumonia		no	no	no	no	no	no		no	no	yes	7.26	96	47.4	5.9	-6.1	21.3	no	Yes	no	no	no	no	no	no	no	Yes	yes	no
Home	15	154	92	92	95					yes	no	yes	3	82	male	no	4	eCOPD			no	yes	no	no	no	no		no	no	no	7.4	35.2	47.1	2.1	4	29.3	Yes	no	no	no	no	no	no	no	no	no	no	yes
Home	15	195	84	100	83	24	116	35.9	0	yes	yes	no	4	72	male	no	4	eCOPD			yes	no	yes	no	no	no		no	no	no	7.29	82.5	53.2	1.3	-1.3	25.6	Yes	no	no	no	no	no	no	no	no	no	yes	no
Home	15	190	100	109	90	18	141	37.9	0	yes	yes	no	5	73	male	no	11	eCOPD			no	no	yes	no	no	no		no	no	no	7.34	95.2	54	1	2.8	29.2	Yes	no	no	no	no	no	no	no	no	no	yes	no
Home	15	202	106	98	90	28	154	36.6	0	yes	yes	no	4	69	female	no	5	Others			no	no	no	no	no	no		no	no	no							no	no	no	no	no	no	no	no	no	no	yes	no
Home	15	80	50	120	85	30	215	38	8	yes	no	no	5	77	male	no	11	NSTE-ACS			no	no	no	no	no	yes	23	no	no	no	7.35	84.4	51.5	2	2.3	28.2	no	no	Yes	no	no	no	no	no	no	no	no	yes
Home	4	80	41	160	74	35	270	40		yes	no	yes		86	male	no	1	Pneumonia			no	yes	no	no	no	no		no	yes	no	7.27	39	45.7	5	-5.7	21	no	Yes	no	no	no	no	no	no	no	no	yes	no
Home	15	179	96	107	67	30	208		0	yes	yes	no	3	58	female	no		eCOPD			no	no	yes	no	no	no		no	no	yes							Yes	no	no	no	no	no	no	no	no	no	yes	no
Home	15	110	70	95	65		120			yes	no	yes	3	86	male	no	29	Decompensated heart failure			no	yes	no	no	yes	no		no	no	no	7.47	83.3	30.8	0.8	-0.8	22	no	no	no	no	no	no	no	no	no	Yes	yes	no
Home	15	170	100	101	85	20	124	36.4		yes	yes	no	5	71	male	no	3	eCOPD			yes	no	yes	no	no	no		no	no	no	7.3	36.4	62.3	0.9	3.3	30.7	Yes	no	no	no	no	no	no	no	no	no	yes	no
Senior citizen's home	15	184	126	111	88	14	192	38.6		yes	no	yes		79	female	no	9	Pneumonia	Hypertensive crisis leading to decomoensated heart failure		no	yes	yes	no	no	no		no	no	no	7.33	48.7	49.5	1.8	-0.2	26.2	no	Yes	no	no	no	no	no	Yes	no	Yes	yes	no
Senior citizen's home	10	140	88	115	84	24	132	36.4		yes	no	yes	5	74	male	no	18	Pneumonia			no	yes	no	no	no	no		no	yes	yes	7.3	36.3	54.4	2.6	-0.4	26.7	no	Yes	no	no	no	no	no	no	no	no	yes	no
Home	8	80	50	140	20	8	130		0	yes	no	yes	5	81	female	no	11	Decompensated heart failure	Hypertensive crisis leading to decomoensated heart failure		no	no	no	no	no	yes	100	no	no	yes	7.19	141	52.9	3.3	-8.6	19.5	no	no	no	no	no	no	no	Yes	no	Yes	yes	no
Home	15	190		126	97		152	37.2		yes	no	no	4	80	female	no	10	eCOPD			no	yes	yes	no	no	no		no	no	no	7.43	61.1	37.5	1.9	0.5	24.8	Yes	no	no	no	no	no	no	no	no	no	no	yes
Senior citizen's home	9	70	40	80	70	28				yes	no	no	5	81	female	no	32	Urinary tract infection			no	no	no	no	no	yes	744	no	yes	no	7.45	89.6	30.9	2.5	-2.2	21.6	no	no	no	Yes	no	no	no	no	no	no	no	yes
Home	15	156	75	80	97	12	328	36.8		yes	no	no	4	80	female	no	13	Others			no	no	no	no	no	yes	18	no	no	no							no	no	no	no	no	no	no	no	no	no	yes	no
Home	15	108	75	100	98	20	122	37.3	0	yes	no	no	3	78	male	no	12	Decompensated heart failure			no	yes	no	no	no	no		no	no	no	7.44	20.4	48.7	2	8.3	33.3	no	no	no	no	no	no	no	no	no	Yes	yes	no
Senior citizen's home	3	145	98	130	87	16	112	39		yes	no	yes	4	65	male	no	3	Seizure			no	no	no	no	no	no		no	yes	no							no	no	no	no	no	no	Yes	no	no	no	yes	no
Home	15	135	77	69	88		184	36.7	6	yes	no	no		80	male	no	10	Decompensated heart failure			no	yes	no	no	yes	no		no	no	no	7.39	54.3	39.8	1	-1.1	23.8	no	no	no	no	no	no	no	no	no	Yes	yes	no
Home	15	180	115	104	92		126			yes	yes	no	4	71	male	no	48	STEMI			no	no	yes	no	no	yes	456	yes	no	no	7.21	43.5	69	1.9	-1.2	27.6	no	no	Yes	no	no	no	no	no	no	no	no	yes
Home	3	142	80	60	84	10	110	35.2		no	no	no	5	45	male	no	14	Aortic dissection			no	no	no	no	no	yes	336	no	yes	no							no	no	no	no	no	no	no	no	no	no	no	yes
Home	15	117	68	68	98	15	77	37.9	0	yes	no	no	3	62	female	yes	0	Others			no	no	no	no	no	no		no	no	no							no	no	no	no	no	no	no	no	no	no	yes	no
Home	15	185	100	62	95	16	200		0	yes	no	no		51	male	no	21	Others			no	no	no	no	no	no		no	no	no							no	no	no	no	no	no	no	no	no	no	no	yes
Home	15	130	90	103	90	16	241			yes	no	no	4	67	male	no	22	Decompensated heart failure			no	yes	yes	no	yes	no		no	no	no	7.45	50.9	42.2	1.6	4.7	28.8	no	no	no	no	no	no	no	no	no	Yes	no	yes
Home	15	174	90	91	82	20	100	38.3	2	yes	yes	yes	4	56	female	no	4	eCOPD			no	no	yes	no	no	no		no	no	no							Yes	no	no	no	no	no	no	no	no	no	yes	no
Home	15	119	72	100	75	24	435		0	yes	no	yes	4	75	female	no	11	Decompensated heart failure							yes	no		no	no	yes	7.23	79.4	53.9	4.4	-5.2	22.5	no	no	no	no	no	no	no	no	no	Yes	yes	no
Home	15	130		53	98	14	130			yes	no	no		68	male	yes	0	Dysrhythmia leading to decompensated heart failure			no	no	no	no	yes	no		no	no	no	7.33	24.6	48.8	2	-0.6	25.6	no	no	no	no	no	no	no	no	Yes	Yes	yes	no
Home	15	174	102	82	92	28	125	36.3		yes	yes	no		83	female	no	7	eCOPD			no	no	yes	no	no	no		no	no	no	7.38	60.4	42.3	0.8	0.1	25.2	Yes	no	no	no	no	no	no	no	no	no	yes	no
Home	15	165	79	87	88	24	137	36.6	0	yes	no	no	4	75	male	no	8	eCOPD	Decompensated heart failure		no	yes	no	yes	yes	no		no	no	yes	7.32	68.1	65.2	1.1	5.9	33.2	Yes	no	no	no	no	no	no	no	no	Yes	yes	no
Home	15	180	110	90	97	18	156		3	yes	no	no	4	59	male	no	5	eCOPD			no	no	yes	no	no	no		no	no	no	7.33	47.6	51.8	1.6	0.8	27.2	Yes	no	no	no	no	no	no	no	no	no	no	yes
Home	15	196	90	110	85		190	40.1		yes	no	no	4	78	male	no	5	Pneumonia			no	no	yes	no	no	no		no	no	no	7.45	50.9	34.8	2	0	23.8	no	Yes	no	no	no	no	no	no	no	no	no	yes
Praxis	15	124	93	92	95	14				yes	no	no	4	45	male	yes	0	Exclusion ACS‎/ PE			no	no	no	no	no	no		no	no	no							no	no	no	no	no	no	no	no	no	no	yes	no
Home	15	180	110	102	99	16	118		8	yes	no	no	5	62	female	no	5	NSTE-ACS			no	no	no	no	no	no		no	no	no	7.48	38.1	29.7	2.3	0.1	22	no	no	Yes	no	no	no	no	no	no	no	no	yes
Home	14	71	39	66	87		128	37.2		no	no	yes	4	82	female	yes	0	Exclusion ACS‎/ PE			no	no	no	no	no	no		no	no	no							no	no	no	no	no	no	no	no	no	no	no	yes
Garden	15	133	95	62	98		86	35.5		yes	no	no		56	male	yes	0	Others			no	no	yes	no	no	no		no	no	no							no	no	no	no	no	no	no	no	no	no
Home	15	107	68	97	83	20	132	38.6		yes	yes	yes	3	80	female	no	6	Pneumonia			no	yes	yes	no	yes	no		no	no	no	7.35	26.4	47.4	2.4	0.6	26.4	no	Yes	no	no	no	no	no	no	no	no	yes	no
Home	15	150	75	84	94	17	115	36	2	yes	no	no	5	80	female	no	1	Others			yes	no	no	no	no	no		no	yes	yes							no	no	no	no	no	no	no	no	no	no
Home	15	122	81	62	82	30	174		0	yes	no	no	5	73	female	no	30	STEMI			no	yes	yes	no	no	no		no	no	yes	7.1	47.6	59.6	5.3	-12.6	17.8	no	no	Yes	no	no	no	no	no	no	no	yes	no
Home	15	146	96	94	100		234		8	yes	no	no	5	86	female	no	13	STEMI	Pneumonia		no	no	yes	no	no	no		no	yes	yes	7.27	91.4	42.3	1.6	-7.4	18.7	no	Yes	Yes	no	no	no	no	no	no	no	yes	no
Home	15	190	96	105	91	20		37.2	0	yes	yes	no	3	62	male	no	18	Pneumonia			no	no	no	no	yes	no		no	no	no							no	Yes	no	no	no	no	no	no	no	no	no	yes
Home	15	130	70	80	93	16	112			yes	no	no	4	79	female	no	7	Pulonary Embolism			no	no	no	no	no	no		no	no	no	7.39	23.2	38.1	1.7	-1.6	23.1	no	no	no	no	Yes	no	no	no	no	no	yes	no
Home	15	130	100	68	87	20	123	39	3	yes	yes	yes	3	78	male	no	7	Urinary tract infection			no	no	no	no	no	no		no	no	no							no	no	no	Yes	no	no	no	no	no	no	no	yes
Senior citizen's home		177	91	70	82			36.5		no	no	yes		82	male	no	5	Aspiration pneumonia			no	no	no	yes	no	no		no	no	no	7.39	56	46.8	0.8	2.5	28	no	Yes	no	no	no	no	no	no	no	no	yes	no
Home	15	114	66	106	86		150	37.3		yes	yes	yes	5	75	male	no	3	eCOPD			no	yes	no	no	no	yes	66	no	yes	yes	7.23	165	88.4	0.8	9.3	38.3	Yes	no	no	no	no	no	no	no	no	no	yes	no
Home	15	215	126	89	96		128			yes	no	no	4	80	female	no	8	hypertensive Crisis	Upper respiratory tract infection / bronchitis		no	no	no	no	yes	no		no	no	no	7.42	40.5	40.6	2.3	1.7	26.3	no	no	no	no	no	no	no	Yes	no	no	yes	no
Home	15	143	110	97	87		78	36.9		yes	yes	no	4	56	male	no	1	eCOPD			no	no	yes	no	no	no		no	no	no	7.47	53.6	32		0	23.3	Yes	no	no	no	no	no	no	no	no	no	yes	no
Home	15	170	80	100	80	28				yes	yes	no	5	26	male	no	2	Asthma			no	no	no	no	no	yes	11	no	no	yes	7.25	68.9	47.7	3.2	-7	20.1	no	no	no	no	no	Yes	no	no	no	no	yes	no
Home	15	171	79	102	97	18	124	36.9	7	yes	no	no	4	75	female	no	8	eCOPD			no	no	yes	no	no	no		no	no	no	7.34	30.2	53.1	3.2	2.7	28.8	Yes	no	no	no	no	no	no	no	no	no	yes	no
Home	10	170	100	195	70	30			0	yes	yes	no	5	83	male	no	9	Pneumonia	Dysrhythmia leading to decompensated heart failure		no	no	yes	no	yes	yes	34	no	no	yes	7.08	32.6	85.5	4	-5.7	35.2	no	Yes	no	no	no	no	no	no	Yes	Yes	no	yes
Praxis	15	162	82	98	98		93	36.8		yes	yes	no	4	33	female	yes	0	Asthma			no	no	yes	no	no	no		no	no	no							no	no	no	no	no	Yes	no	no	no	no	yes	no
Home	15	140		77	80		112	36.4		yes	no	no	4	83	female	no	9	eCOPD			no	no	yes	no	no	no		no	no	no	7.34	20.1	59	0.7	4.7	31.4	Yes	no	no	no	no	no	no	no	no	no	yes	no
Senior citizen's home	15	167	69	40	98					yes	no	no		87	female	no	2	Dysrhythmia			no	no	no	no	yes	no		no	yes	no	7.28	30	38.6	13.3	-8.3	17.9	no	no	no	no	no	no	no	no	Yes	no	yes	no
Home	15	206	135	111	99	30	142		0	yes	yes	no	5	78	male	no	6	eCOPD			yes	no	yes	no	no	no		no	no	yes	7.35	72	41.6	1	-2.5	23	Yes	no	no	no	no	no	no	no	no	no	yes	no
Home	15	110	98	118	83	18	527	36.5		yes	yes	yes	3	68	male	no	90	eCOPD			no	yes	yes	no	no	yes	2160	no	no	yes	7.46	137	49.1	1.3	9.9	34.6	Yes	no	no	no	no	no	no	no	no	no	yes	no
Home	15	150	78	85	70	18	159		0	yes	no	no	4	68	male	no	10	Decompensated heart failure			no	no	no	no	yes	no		no	no	yes	7.32	43.3	62.9	1.1	5.2	32.4	no	no	no	no	no	no	no	no	no	Yes	yes	no
Home	15	163	94	78	97		102	36.5		yes	no	no	3	51	male	no	4	Decompensated heart failure			no	no	no	no	yes	yes	23	no	yes	no							no	no	no	no	no	no	no	no	no	Yes	yes	no
Home	15			105	96					yes	no	no	4	70	male	yes	0	Others			no	no	no	no	no	no		no	no	no							no	no	no	no	no	no	no	no	no	no	no	yes
Home	15	200	120	88	95	16	109		0	yes	yes	no	3	68	female	no	1	eCOPD			no	no	yes	no	no	no		no	no	no	7.43	43.7	38.4	1	1	25.4	Yes	no	no	no	no	no	no	no	no	no	no	yes
Home	15	141	88	128	30	25	156	38.6	0	yes	no	yes	4	69	female	no	6	eCOPD			no	no	yes	no	no	no		no	no	no	7.31	31.5	84.8	1.8	14.6	42.4	Yes	no	no	no	no	no	no	no	no	no	yes	no
Praxis	15	121	86	120	95	18	144		3	yes	no	no	5	49	female	no	9	Pulonary Embolism			no	no	no	no	no	no		no	no	no	7.39	28.3	38.4	1.4	-1.8	22.4	no	no	no	no	Yes	no	no	no	no	no	yes	no
Hospital	15	187	90	70	90	14			0	no	yes	yes		77	male	no		Pneumonia			no	no	no	no	no	no		no	no	no							no	Yes	no	no	no	no	no	no	no	no	yes	no
Home	15	165	90	89	80	18	92	35.3	0	yes	no	no	4	59	male	no	10	eCOPD	Pulonary Embolism		no	no	yes	no	no	no		no	no	no	7.23	36.4	88.3	3.5	6.8	36.6	Yes	no	no	no	Yes	no	no	no	no	no	yes	no
Home	15	194	83	81	97	16	110			yes	no	no	3	84	female	yes	0	Exclusion ACS‎/ PE			no	no	no	no	no	no		no	no	no							no	no	no	no	no	no	no	no	no	no	yes	no
Work	15	145	80	109	98	20	182	36.4		yes	no	no	3	52	male	yes	0	Exclusion ACS‎/ PE			no	no	no	no	no	no		no	no	no							no	no	no	no	no	no	no	no	no	no	yes	no
Hospital	14	147	77	66	98	20	185			yes	no	no		90	male	yes	0	Aspiration pneumonia	Foreign body aspiration		no	no	no	no	no	no		no	no	no	7.42	58.7	45.5	2.4	4.9	29.8	no	Yes	no	no	no	no	no	no	no	no	yes	no
Senior citizen's home	11	118		105	72	35	152	37.2	0	yes	no	yes	5	82	male	no	44	Pneumonia			no	no	no	no	no	yes	1032	no	yes	yes	7.34	37.2	53.6	3.4	2.8	28.7	no	Yes	no	no	no	no	no	no	no	no	no	yes
Home	15	132	86	117	56	26	155	35.4		yes	yes	yes	5	79	male	no	15	Pneumonia	Decompensated heart failure		no	yes	yes	no	yes	yes	22	no	no	yes	7.35	32.6	45.9	1.6	-0.1	25.5	no	Yes	no	no	no	no	no	no	no	Yes	yes	no
Home	15	130	60	125	96	22		36.7		yes	no	no		74	male	no	8	eCOPD			no	no	no	yes	no	no		no	no	no	7.31	28.8	61.4	2.5	3.8	31	Yes	no	no	no	no	no	no	no	no	no	yes	no
Home	15	96	61	99	92		132		10	yes	yes	no	5	80	male	no	5	STEMI			no	no	yes	no	no	yes	2	no	no	no	7.18	25	73.8	2.1	-4.1	26.3	no	no	Yes	no	no	no	no	no	no	no	yes	no
Home	14	230	150	100	90	20			3	yes	no	no	4	91	female	no	5	Decompensated heart failure			no	no	no	no	no	no		no	no	no	7.34	46.5	4.9	2.9	-2.3	23.4	no	no	no	no	no	no	no	no	no	Yes
Home	15	140	100	172	99	20	130	37.1	0	yes	no	no	3	51	male	no	9	Dysrhythmia			no	no	no	no	no	no		no	no	no	7.41	30.5	41.7	1.9	1.6	26.4	no	no	no	no	no	no	no	no	Yes	no	no	yes
Senior citizen's home	15	175	80	70	95	12			0	no	no	no	3	62	male	no	1	Foreign body aspiration			no	no	no	no	no	no		no	no	no							no	no	no	no	no	no	no	no	no	no	yes	no
Home	15	190	100		82	22	121	36.4		yes	no	no		80	male	no	7	Decompensated heart failure			no	no	no	no	yes	no		no	no	no	7.41	50.9	37.4	3.3	-0.9	23.6	no	no	no	no	no	no	no	no	no	Yes	no	yes
Home	15	170	80	114	87	20	152	36.4	0	yes	yes	no	4	77	male	no	5	eCOPD			no	no	yes	no	no	no		no	no	no	7.34	56.5	40.8	2.5	-3.6	22	Yes	no	no	no	no	no	no	no	no	no	yes	no
Senior citizen's home	15	192	105	140	89	22	134	36.1		yes	no	no	3	95	female	no	6	eCOPD			no	no	no	no	no	no		no	no	no	7.27	45.8	61	1.2	0.6	27.9	Yes	no	no	no	no	no	no	no	no	no	yes	no
Senior citizen's home	14	136	110	110	92		254			yes	no	no	3	86	female	no	4	Pneumonia			no	no	no	yes	no	no		no	yes	no	7.44	46.1	35	1.9	-0.1	23.9	no	Yes	no	no	no	no	no	no	no	no	no	yes
Home	15	152	91	102	97	24	166			yes	no	no	4	76	female	no	2	hypertensive Crisis			no	no	no	no	no	no		no	no	no	7.55	48.4	22.3	2.8	-1.9	19.7	no	no	no	no	no	no	no	Yes	no	no	yes	no
Home	6			54	76				0	no	no	yes	5	88	female	no	0	Others			no	no	no	no	no	no		no	yes	no							no	no	no	no	no	no	no	no	no	no
Senior citizen's home	15	170	90	89	92	20			4	yes	no	no	5	88	female	no	7	NSTE-ACS			no	no	no	no	no	no		no	no	no							no	no	Yes	no	no	no	no	no	no	no	no	yes
Home	11	160	82	120	97	14	251		0	yes	no	no	3	61	male	no	7	Seizure			no	no	no	no	no	no		no	no	no							no	no	no	no	no	no	Yes	no	no	no	yes	no
Home	15	147	90	140	60		136	39.5	3	yes	no	no	5	63	female	no		eCOPD			no	no	no	yes	no	yes	10	no	no	yes	7.21	70.5	78.7	0.6	2.5	31.4	Yes	no	no	no	no	no	no	no	no	no	yes	no
Home	15			175	94	28			0	yes	yes	yes	4	26	male	no	4	Asthma			no	no	yes	no	no	no		no	no	yes	7.33	71.5	45.4	1.7	-2.2	23.9	no	no	no	no	no	Yes	no	no	no	no	yes	no
Home	15	132	98	125	99	12			2	yes	no	no	3	84	female	no	1	Dysrhythmia leading to decompensated heart failure			no	no	no	no	no	no		no	no	no	7.38	29	45.4	1.7	1.1	26.5	no	no	no	no	no	no	no	no	Yes	Yes	yes	no
Home	15	124	65	79	94	20			0	yes	yes	no	3	83	female	no	6	eCOPD	Urinary tract infection		no	no	no	no	no	no		no	no	no	7.38	26.6	54.3	1.2	6.1	32.1	Yes	no	no	Yes	no	no	no	no	no	no	yes	no
Senior citizen's home	6	195	96	95	33		316		8	yes	no	no	5	79	male	no	15	Hypertensive crisis leading to decomoensated heart failure			no	no	no	no	no	yes	16	no	no	yes	7.12	78.6	70.1	1.1	-6.4	22.7	no	no	no	no	no	no	no	Yes	no	Yes	no	yes
Home	15	127	64	70	98		115	35.4		yes	no	no	5	87	male	no	3	STEMI			no	no	no	no	no	yes	9	no	no	no	7.4	53.9	38.8	0.9	-0.3	23.7	no	no	Yes	no	no	no	no	no	no	no	yes	no
Home		195	110	150	82	20	143	36.1		yes	no	no	5	82	female	no	30	Intracerebral hemorrhage			no	no	no	no	no	yes	72	no	yes	no							no	no	no	no	no	no	no	no	no	no	yes	no
Home	6	155	68	65	74	12	173	36		no	no	no	5	76	male	no	2	Intracerebral hemorrhage			no	no	no	no	no	yes	36	no	yes	no							no	no	no	no	no	no	no	no	no	no	yes	no
Senior citizen's home	6			36	96	24	414				no	no		78	female	no	1	Others			no	no	no	no	no	no		no	yes	no							no	no	no	no	no	no	no	no	no	no	yes	no
Home	15	160	122	120	97	14	99			yes	no	no	4	29	female	no	2	Pneumonia			no	no	no	no	no	no		no	no	no	7.37	30.9	37.8	1.2	-3.1	21.9	no	Yes	no	no	no	no	no	no	no	no	no	yes
Home	15	140	76	69	98		120	38.6	10	yes	no	no	4	82	female	no	6	Pneumonia			no	no	no	no	yes	no		no	no	no	7.49	24.8	30.8	2.4	0.5	23.5	no	Yes	no	no	no	no	no	no	no	no	no	yes
Home	11	198	101	81	80	15	112	40.7	0	no	no	yes	4	69	male	no	10	Seizure			no	no	no	no	no	yes	55	no	no	no							no	no	no	no	no	no	Yes	no	no	no	yes	no
Senior citizen's home	9	98	65	112	90		119	40.3		yes	no	no		83	female	no	19	Others			no	no	no	no	no	yes	108	no	yes	no	7.58	87.3	14.1	7.4	-7.7	13.1	no	no	no	no	no	no	no	no	no	no	no	yes
Senior citizen's home	15	140	100	100	98	25	126	38.4		yes	no	no	3	58	male	no	4	Urinary tract infection			no	no	no	no	no	no		no	no	no							no	no	no	Yes	no	no	no	no	no	no	yes	no
Home	6	80		56	65	26	113		0	no	no	no	5	23	male	no		Poisoning			no	no	no	no	no	yes	156	no	no	no							no	no	no	no	no	no	no	no	no	no	yes	no
Home	15	150	80	90	85	15	140			no	no	no	5	60	female	no	3	Seizure			no	no	no	no	no	yes	16	no	no	no							no	no	no	no	no	no	Yes	no	no	no	no	yes
Home	15	156	58	89	92	24	160		8	no	no	yes	4	73	male	no	1	Others			no	no	no	no	no	no		no	no	no							no	no	no	no	no	no	no	no	no	no	yes	no
Work	15	110	70	80	98	14	106	36.7	0	no	no	no	3	22	female	yes	0	Hyperventilation / psychogenic			no	no	no	no	no	no		no	no	no							no	no	no	no	no	no	no	no	no	no	yes	no
Home	14	147	110	100	99	28	128	35.7		yes	no	no	4	63	female	no	12	Urinary tract infection			no	no	no	no	no	yes	288	no	yes	no							no	no	no	Yes	no	no	no	no	no	no	yes	no
Home	3	101	55	55	25	8	193	37.2	0	no	no	no	5	85	female	no	4	Pneumonia			no	no	no	no	no	yes	96	no	yes	yes	7.16	79.1	47.1	2.1	-10.9	16.7	no	Yes	no	no	no	no	no	no	no	no	no	yes
Home	15	150	100	116	97	16	101		0	yes	no	no		58	male	no	4	Dysrhythmia			no	no	no	no	no	yes	8	no	no	no							no	no	no	no	no	no	no	no	Yes	no	yes	no
Home	15	70	45	28	95	12	176	36		yes	no	no	5	71	male	no	2	Dysrhythmia			no	no	no	no	no	yes	36	no	no	no							no	no	no	no	no	no	no	no	Yes	no	yes	no
Senior citizen's home	10	110	55	80	75		114	37.8		yes	no	no	5	67	female	no	5	Seizure			no	no	no	no	no	no		no	no	no							no	no	no	no	no	no	Yes	no	no	no	no	yes
Home	15	145	100	87	91	28	144	37.2	2	yes	no	no	4	58	male	no	6	eCOPD			no	no	yes	no	no	no		no	no	no	7.31	22	66.6	1.2	5.3	33.1	Yes	no	no	no	no	no	no	no	no	no	yes	no
Home	14	202	95	68	95	12	218	36.8	0	no	no	yes	4	84	male	no	9	Others	Pneumonia		no	no	no	no	no	no		no	no	no							no	Yes	no	no	no	no	no	no	no	no	no	yes
Praxis	15	140	70	121	98	16	138	36.9	0	yes	no	no	4	84	female	no	5	Pulonary Embolism			no	no	no	no	yes	no		no	no	no	7.34	22.2	42.8	2.9	-2.4	23.1	no	no	no	no	Yes	no	no	no	no	no	no	yes
Home	8	178		67	82	24	151			yes	yes	no		88	female	no	5	Stroke ‎/ TIA			no	no	no	no	no	no		no	yes	no							no	no	no	no	no	no	no	no	no	no	yes	no
Others	15	120		160	98	14				yes	no	no	3	26	male	yes	0	Dysrhythmia			no	no	no	no	no	no		no	no	no							no	no	no	no	no	no	no	no	Yes	no	yes	no
Home	8	203	129	32	94		212	36.2			no	no	5	66	male	no	1	Intracerebral hemorrhage			no	no	no	no	no	no		no	yes	no							no	no	no	no	no	no	no	no	no	no	yes	no
Hospital	8	162	86	116	44	30	181	37.1		yes	no	yes	5	55	male	no		Aspiration pneumonia	Poisoning		no	yes	no	no	no	no		no	no	no	7.26	46.8	66.5	0.5	2.1	29.7	no	Yes	no	no	no	no	no	no	no	no	yes	no
Home	15	157	91	106	100	18	107		0	yes	no	no	4	42	male	no	3	Allergic reaction			no	no	no	no	no	no		no	no	no							no	no	no	no	no	no	no	no	no	no	yes	no
Senior citizen's home	3	94	45	91	42	8	230		0	no	no	no	5	86	female	no	16	Urinary tract infection			no	no	no	no	no	no		no	no	no							no	no	no	Yes	no	no	no	no	no	no	no	yes
Home	9	220	90	112	96		149	36.4		no	no	no	4	79	male	no	5	Seizure			no	no	no	no	no	no		no	no	no							no	no	no	no	no	no	Yes	no	no	no	yes	no
Home	15	150	80	88	96	18		38	2	yes	yes	no	3	52	female	yes	0	Allergic reaction			no	no	no	no	no	no		no	no	no							no	no	no	no	no	no	no	no	no	no	yes	no
Senior citizen's home	8	101	44	98	87	20	156	38.1		no	no	yes	5	91	female	no	16	Pneumonia			no	yes	no	no	no	no		no	no	no	7.38	50.8	45	0.8	1.2	26.4	no	Yes	no	no	no	no	no	no	no	no	yes	no
Home	11	155	100	130	93		137	38.2		no	no	yes	3	46	female	no	4	Seizure			no	no	no	no	no	no		no	no	no							no	no	no	no	no	no	Yes	no	no	no	yes	no
Home	12	100	50	100	88	40	170	40		no	no	yes	4	78	female	no	27	Urinary tract infection			no	yes	no	no	no	yes	27	no	yes	no							no	no	no	Yes	no	no	no	no	no	no	no	yes
Senior citizen's home	8	90	60	121	92	20	269	37.6	0	yes	no	no	5	80	male	no	13	Urinary tract infection			no	no	no	no	no	no		no	no	no							no	no	no	Yes	no	no	no	no	no	no	no	yes
Home	15	89	62	200	92	16	104	36.7	0	yes	no	no	5	88	male	no	10	Dysrhythmia			no	no	no	no	no	yes	52	no	yes	no							no	no	no	no	no	no	no	no	Yes	no	yes	no
Home	12	197	105	140	92		148	36.7		yes	no	no	5	86	male	no	9	STEMI			no	no	no	no	no	no		no	no	no							no	no	Yes	no	no	no	no	no	no	no	yes	no
Senior citizen's home	15	130	52	98	90		139	39.7		yes	yes	yes		67	male	no	8	Pneumonia			no	yes	no	no	no	no		no	no	no	7.5	51.3	29.3	2.2	-0.3	22.7	no	Yes	no	no	no	no	no	no	no	no	yes	no
Home	15	157	101	125	100		71		0	yes	no	no	3	19	female	no	2	Allergic reaction			no	no	no	no	no	no		no	no	no							no	no	no	no	no	no	no	no	no	no	yes	no
Home	15	160	100	144	84	18	192	36.1	0	no	no	yes	5	53	female	no	2	Aortic dissection			no	no	no	no	no	yes	34	no	yes	no							no	no	no	no	no	no	no	no	no	no	no	yes
Home	7	130		150	82	30	217	36.4		yes	no	no	5	69	female	no	7	Seizure			no	no	no	no	no	no		no	no	no							no	no	no	no	no	no	Yes	no	no	no	yes	no
Home	15	167	89	90	92	12	137		6	yes	no	no	4	82	female	no		eCOPD	hypertensive Crisis		no	no	no	no	no	no		no	no	no							Yes	no	no	no	no	no	no	Yes	no	no	no	yes
Home	15	180	110	79	87					yes	no	no	4	62	male	no	11	Dyspnea in cancer			no	no	no	no	no	no		no	no	no							no	no	no	no	no	no	no	no	no	no	yes	no
Home	9	90	60	90	98	22	100			yes	no	no	4	89	female	no	9	NSTE-ACS			no	no	no	no	no	no		no	no	no	7.39	40.4	33.1	2	-4.2	20.2	no	no	Yes	no	no	no	no	no	no	no	no	yes
Home	13	80		40	96	20	131		8	yes	no	no	5	81	female	no	4	Syncope			no	no	no	no	no	no		no	no	no							no	no	no	no	no	no	no	no	no	no	yes	no
Home	7			85	87	18		39.2	0	yes	no	yes	4	31	female	no	17	Pneumonia			no	no	yes	no	no	yes	408	no	yes	yes	7.25	63.1	69.5	1.1	2.6	30.7	no	Yes	no	no	no	no	no	no	no	no	yes	no
Home	15	116	72	80	70	16	259	35.7	0	yes	no	no	4	60	female	yes	0	Others			no	no	no	no	no	no		no	no	no							no	no	no	no	no	no	no	no	no	no	no	yes
Praxis	15	113	52	130	86		215	37.4		yes	no	no	3	39	male	no	3	Gastroenteritis			no	no	no	no	no	no		no	no	no							no	no	no	no	no	no	no	no	no	no	no	yes
Home	9	60	40	95	85		135			no	no	yes	3	79	male	no		Syncope			no	no	no	no	no	no		no	no	no							no	no	no	no	no	no	no	no	no	no	yes	no
Home	11	110		123	75	16		37.2		no	no	no		72	male	no	10	Aspiration pneumonia			no	yes	no	no	no	no		no	no	no	7.39	29.3	51.2	1.8	4.9	30.6	no	Yes	no	no	no	no	no	no	no	no	yes	no
Home	15	140	80	70	85	25		38.2	4	yes	no	yes	3	82	male	no	6	Pneumonia			no	yes	yes	no	yes	no		no	no	yes	7.41	43.9	43.6	1.8	2.6	27.6	no	Yes	no	no	no	no	no	no	no	no	yes	no
Home	6	210		80	90	10	231		0	no	no	yes	5		female	no	0	Intracerebral hemorrhage			no	no	no	no	no	no		no	yes	no							no	no	no	no	no	no	no	no	no	no	yes	no
Home	11	176	90	88	78	16	178	35.9		no	no	yes	5	89	male	no	16	Stroke ‎/ TIA			no	no	no	no	no	no		no	no	no							no	no	no	no	no	no	no	no	no	no	yes	no
Senior citizen's home	10	105	60	80	77	12	161	36.4	0	0	no	no	3	87	female	no	5	Pulonary Embolism			no	no	no	no	no	no		no	no	no	7.37	29.9	42.6	1.6	-0.6	24.7	no	no	no	no	Yes	no	no	no	no	no	no	yes
Senior citizen's home	3	104	67	80	67		141	36.5		no	no	yes	4	78	male	no	12	Gastrointestinal bleeding			no	no	no	no	no	yes	20	no	no	no							no	no	no	no	no	no	no	no	no	no	no	yes
Home	15	139	71	68	91	24	140	38.8		yes	no	yes	4	77	male	no	4	Pneumonia			no	yes	no	no	no	no		no	no	no	7.43	19	42.4	1.9	3.2	27.9	no	Yes	no	no	no	no	no	no	no	no	no	yes
Home	9	157	94	111	88	15	123	35.8	0	no	no	no		80	female	no	12	Stroke ‎/ TIA			no	no	no	no	no	no		no	no	no							no	no	no	no	no	no	no	no	no	no	yes	no
Home	15	80		91	91	15				yes	no	no	4	47	male	no	9	Others			no	no	no	no	no	yes	48	no	no	no							no	no	no	no	no	no	no	no	no	no	yes	no
Senior citizen's home	13	74	58	80	75			36.9		no	no	no	5	90	male	no	5	Others			no	no	no	no	no	no		no	yes	no							no	no	no	no	no	no	no	no	no	no	yes	no
Home	8	183	92	114	80	10	120		0	no	no	no	4	64	female	no	1	Seizure			no	no	no	no	no	no		no	no	no							no	no	no	no	no	no	Yes	no	no	no	yes	no
Garden	15	150	100	100	100	14	136		0	yes	no	yes	4	40	female	no	6	Syncope	Pneumonia		no	no	yes	no	no	no		no	no	no	7.39	27.1	39.4	3.3	-1.3	23.6	no	Yes	no	no	no	no	no	no	no	no	no	yes
Senior citizen's home	3	109	74	120	69	28	104	36.9	0	no	no	no	5	79	female	no	1	Urinary tract infection			no	no	no	no	no	no		no	yes	no							no	no	no	Yes	no	no	no	no	no	no	no	yes
Others	7	170	90	120	95	12	137	35.7		no	no	no	4	47	male	no	7	Poisoning			no	no	no	no	no	yes	2	no	no	no							no	no	no	no	no	no	no	no	no	no	yes	no
Home	10	154	74	80	84	20	197	34.8	0	yes	no	yes	3	83	female	no	1	eCOPD			no	no	yes	yes	no	yes	24	no	yes	yes	7.08			0.4	2.9	34.8	Yes	no	no	no	no	no	no	no	no	no	yes	no
Senior citizen's home	12	60		74		16	41	35		no	no	no	5	75	male	no	25	Urinary tract infection			no	no	no	no	no	no		no	no	no							no	no	no	Yes	no	no	no	no	no	no	yes	no
Home	11	150	80	80	75	20				yes	no	no		88		no	3	Stroke ‎/ TIA			no	no	no	no	no	no		no	yes	no							no	no	no	no	no	no	no	no	no	no	no	yes
Home	15	91	55	105	89		135	38.7		0	no	no	3	81	female	no	4	Pneumonia			no	no	no	no	no	no		no	no	no	7.46	23.3	47.5	1.2	9.1	33.8	no	Yes	no	no	no	no	no	no	no	no	yes	no
Home	6			97	82	20	157			no	no	yes	4	78	male	no	2	Pneumonia			no	no	no	no	no	yes	30	yes	yes	no	7.32	23.4	42	2.9	-4.3	21.4	no	Yes	no	no	no	no	no	no	no	no	yes	no
Home	15	120	80	130	95					yes	no	no		83	male	no	1	eCOPD	Urinary tract infection		no	no	no	no	no	yes	18	no	no	no	7.34	54.4	103	1	27.2	55	Yes	no	no	Yes	no	no	no	no	no	no	yes	no
Garden	3	158	88	142	88	12	95	39.6		no	no	no	5	78	female	yes	0	Others			no	no	no	no	no	no		no	no	no							no	no	no	no	no	no	no	no	no	no	no	yes
Home	15			120	50	26	259		0	yes	no	no	5	69	male	no		Others			no	no	no	no	no	no		no	yes	no							no	no	no	no	no	no	no	no	no	no	yes	no
Home	15	155	78	88	92	14	103	36.8	0	no	no	yes	3	93	female	no	1	Poor general condition			no	no	no	no	no	no		no	no	no							no	no	no	no	no	no	no	no	no	no	yes	no
Home	15	130	100	140	70	25		37.3		yes	no	yes	5	59		no	62	Pneumonia			no	yes	yes	no	no	yes	20	no	no	yes	7.11	76.3	61.6	5.7	-10	19.7	no	Yes	no	no	no	no	no	no	no	no	yes	no
Senior citizen's home	15	120	80	82	88				0	yes	no	no	5	93	female	yes	0	Syncope			no	no	no	no	no	no		no	no	no							no	no	no	no	no	no	no	no	no	no	yes	no
Home	3	220	110	80	80		300	36		no	no	no	5	71	female	no	4	Intracerebral hemorrhage			no	no	no	no	no	yes	96	yes	yes	no							no	no	no	no	no	no	no	no	no	no	no	yes
Senior citizen's home	13	213	143	170	77	18	266	37.3		no	no	no	4	78	female	no	8	Pulonary Embolism	Urinary tract infection		no	yes	no	no	no	no		no	no	no	7.3	78.9	29.3	4.7	-11.1	14.2	no	no	no	Yes	Yes	no	no	no	no	no	no	yes
Home	6	123	70	77	92	13	134		0	no	no	no	5	58	female	no	7	Seizure			no	no	no	no	no	no		no	no	no							no	no	no	no	no	no	Yes	no	no	no	yes	no
Home	15	130	70	88	100	16	102	36.8	0	yes	no	no	3	38	male	no	2	Allergic reaction			no	no	no	no	no	no		no	no	no							no	no	no	no	no	no	no	no	no	no	yes	no
Street	6	125	80	120	81	0	202		0	no	no	no	5	49	male	no	3	Poisoning			no	no	no	no	no	yes	10	no	no	no							no	no	no	no	no	no	no	no	no	no	yes	no
Senior citizen's home	15	85	40		75				0	yes	no	yes	5	76	female	no	1	Decompensated heart failure			no	no	no	no	no	yes	1	no	yes	no							no	no	no	no	no	no	no	no	no	Yes	yes	no
Praxis	15	90	60	180	96	12				yes	no	no	4	53	male	no	16	Dysrhythmia leading to decompensated heart failure			no	no	no	no	yes	yes	6	no	no	no							no	no	no	no	no	no	no	no	Yes	Yes	yes	no
Home	15	100	40	101	70		89			yes	no	no	4	72	female	no	1	Intracerebral hemorrhage			no	no	no	no	no	no		no	yes	no							no	no	no	no	no	no	no	no	no	no	no	yes
Home	15	174	97	90	99	20	174			yes	no	no	3	54	male	no	8	NSTE-ACS			no	no	no	no	no	no		no	no	no	7.45	63.2	38	2.5	2.2	26.3	no	no	Yes	no	no	no	no	no	no	no	yes	no
Garden	15	126	97	170	98	16	170		8	yes	no	no	4	77	male	no	13	Dysrhythmia			no	no	no	no	no	yes	23	yes	no	no							no	no	no	no	no	no	no	no	Yes	no	yes	no
Praxis	15	170	100	80	97	12				yes	no	no	4	55	female	no	3	Decompensated heart failure			no	yes	no	no	no	no		no	no	no	7.37	38.1	46	0.7	1.2	26.6	no	no	no	no	no	no	no	no	no	Yes	yes	no
Street	15	202	127	82	99	15	193		10	yes	no	no	4	45	female	no	3	NSTE-ACS			no	no	no	no	no	no		no	no	no	7.43	19.9	40.1	1.4	2.3	26.8	no	no	Yes	no	no	no	no	no	no	no	yes	no
Home	15	200	110	160	98	14	116		0	yes	no	no		76	male	no	3	Dysrhythmia leading to decompensated heart failure			no	no	no	no	no	no		no	no	no	7.38	31.1	36.8	2.6	-3.4	21.5	no	no	no	no	no	no	no	no	Yes	Yes	no	yes
Praxis	15	160	70	69	99	18	213	35.7	2	yes	no	no	4	69	male	no	8	Gastroenteritis			no	no	no	no	no	no		no	no	no							no	no	no	no	no	no	no	no	no	no	no	yes
Senior citizen's home	15	107	58	70	91	12		36.8	8	yes	no	no	4	89	male	no	5	Decompensated heart failure			no	no	no	no	yes	no		no	no	no	7.42	33.4	44.5	1.2	3.6	28.5	no	no	no	no	no	no	no	no	no	Yes	yes	no
Home	15	140	100	119	95	25	134	38.9	3	yes	no	no	4	76	male	no	44	Pneumonia			no	yes	no	no	no	yes	480	no	yes	yes							no	Yes	no	no	no	no	no	no	no	no	no	yes
Praxis	15	140	77	75	85	20			0	yes	no	no	4	85	male	no	8	Others			no	no	no	no	yes	no		no	no	no	7.39	28.4	37.9		-1.6	23.1	no	no	no	no	no	no	no	no	no	no	no	yes
Home	14	174	109	86	99	24	130		4	yes	no	no	5	69	female	no	3	NSTE-ACS			no	no	no	no	no	no		no	no	no	7.55	28.4	31.9	2.5	5.6	28	no	no	Yes	no	no	no	no	no	no	no	no	yes
Street	15	150	90	80	92	18	163	38	0	yes	no	yes	3	50	male	no	4	Decompensated heart failure			no	no	yes	no	yes	no		no	no	no	7.39	17.9	55	0.6	7	33.1	no	no	no	no	no	no	no	no	no	Yes	yes	no
Senior citizen's home	15	232	148	95	90	12	110	36.7	10	yes	no	no		84	female	no	4	Pulonary Embolism			no	no	no	no	yes	no		no	no	no	7.4	47.2	43.4	0.9	1.9	26.9	no	no	no	no	Yes	no	no	no	no	no	no	yes
Home	14	158	78	68	96	14	124	36.7	7	yes	no	no	4	82	female	yes	0	Exclusion ACS‎/ PE			no	no	no	no	no	no		no	no	no							no	no	no	no	no	no	no	no	no	no	yes	no
Home	15	135	74	81	93	14	137		6	yes	no	no	4	82	male	no	12	Dysrhythmia leading to decompensated heart failure			no	no	no	no	no	no		no	no	no							no	no	no	no	no	no	no	no	Yes	Yes	no	yes
Hospital	15	140	80	104	92		204	38.4		yes	no	yes	3	90	female	no	9	NSTE-ACS			no	no	no	no	no	no		no	no	no	7.46	70.1	37.6	1	2.7	26.8	no	no	Yes	no	no	no	no	no	no	no	yes	no
Praxis	15	150	80	78	100				7	yes	no	no	3	59	female	no	2	Others			no	no	no	no	no	no		no	no	no							no	no	no	no	no	no	no	no	no	no	no	yes
Home	15	210	120	97	100	20	92	36.9	8	yes	no	no	4	58	female	yes	0	Exclusion ACS‎/ PE			no	no	no	no	no	no		no	no	no							no	no	no	no	no	no	no	no	no	no	yes	no
Street	15	212	114	90	96	20			0	yes	no	no	3	54	male	yes	0	hypertensive Crisis			no	no	no	no	no	no		no	no	no							no	no	no	no	no	no	no	Yes	no	no	yes	no
Senior citizen's home	15	170	100	85	97	38		36.1	4	yes	no	no	2	94	male	yes	0	Urinary tract infection			no	no	yes	no	no	no		no	no	no							no	no	no	Yes	no	no	no	no	no	no	no	yes
Praxis	15	159	80	107	88	22			0	yes	yes	no		87	male	no	6	eCOPD			no	no	yes	no	no	no		no	no	no	7.45	43.8	33.8	1.7	-0.5	23.5	Yes	no	no	no	no	no	no	no	no	no	yes	no
Street	15	130	82	63	98	16	130		5	yes	no	no	5	42	male	no	4	STEMI			no	no	no	no	no	yes	24	no	no	no	7.34	29.7	49.8	2.6	0.4		no	no	Yes	no	no	no	no	no	no	no	yes	no
Shop	15	150	90	75	100	25	111	36.6	2	yes	no	no	3	32	male	no	5	Stroke ‎/ TIA			no	no	no	no	no	no		no	no	no							no	no	no	no	no	no	no	no	no	no	yes	no
Home	15	199	120	107			128	37	7	yes	no	no	4	87	male	no	4	NSTE-ACS			no	no	no	no	no	no		no	no	no	7.38	30.1	46.8	1.3	1.9	27.4	no	no	Yes	no	no	no	no	no	no	no	yes	no
Home	15	137	100	100	99		421		7	yes	no	no		55	female	no	8	Pulonary Embolism			no	no	no	no	no	no		no	no	no	7.38	29.9	42.9	1.9	0.4	25.5	no	no	no	no	Yes	no	no	no	no	no	no	yes
Home	15	202	104	80	76	20		36.1	0	yes	yes	yes		73	male	no	11	eCOPD			no	no	yes	no	yes	no		no	no	yes	7.22	30	97	0.6	10.4	39.7	Yes	no	no	no	no	no	no	no	no	no	yes	no
Others	15	102	68	73	99	14			7	yes	no	no	5	49	male	no	4	STEMI			no	yes	no	no	no	yes		no	no	no	7.39	34.5	40.5	0.8	-0.3	24.1	no	no	Yes	no	no	no	no	no	no	no	yes	no
Home	15	165	97	85	98		235	37.4	8	yes	no	no	4	78	female	no		Decompensated heart failure			no	yes	no	no	yes	no		no	no	no	7.32	35	39.3	1.9	-5.4	20.2	no	no	no	no	no	no	no	no	no	Yes	yes	no
Home	15	177	110	107	97	20	168		5	yes	no	no	4	72	female	no	6	eCOPD			no	no	no	no	no	no		no	no	no	7.34	24.9	63.1	1.6	7.3	34.4	Yes	no	no	no	no	no	no	no	no	no	no	yes
Home	15	160	130	82	98	16	122		8	yes	no	no	4	84	male	no	7	eCOPD			no	no	yes	yes	no	no		no	no	no	7.33	28.7	53.2	2.4	1.6	27.9	Yes	no	no	no	no	no	no	no	no	no	no	yes
Home	15	195	134	108	91	42		35.8	3	yes	yes	no	4	60	male	no	12	eCOPD			no	no	yes	no	no	no		no	no	no	7.2	23.6	71.2	4.7	-1.2	27.7	Yes	no	no	no	no	no	no	no	no	no	yes	no
Home	15	150	70	73	96	18	154	36.9	3	yes	no	yes	3	50	male	no	4	Decompensated heart failure			no	no	no	no	no	no		no	no	no	7.5	54.8	35.7	1.8	4.7	28.1	no	no	no	no	no	no	no	no	no	Yes	yes	no
Home	15	178	98	85	98		168	36.8	4	no	yes	no	4	54	male	no	1	Exclusion ACS‎/ PE			no	no	no	no	no	no		no	no	no							no	no	no	no	no	no	no	no	no	no	yes	no
Home	15	112	80	94	97					yes	no	no	4	58	male	no	3	Dysrhythmia			no	no	no	no	no	no		no	no	no							no	no	no	no	no	no	no	no	Yes	no	yes	no
Home	15	108	68	128	92	18	107	37.4	9	yes	no	no	3	40	male	no	3	Pneumonia			no	no	no	no	no	no		no	no	no	7.33	19.5	54.7	1.4	2.1	28.7	no	Yes	no	no	no	no	no	no	no	no	no	yes
Home	15	157	74	100	91		109	39.8		yes	no	yes	4	62	male	no	10	Upper respiratory tract infection / bronchitis			no	no	yes	no	no	no		no	no	no	7.44	37.7	37.2	1	1.1	25.2	no	no	no	no	no	no	no	no	no	no	no	yes
Home	15	102	80	90	88	22	114	36.7	7	no	no	yes	4	69	male	no	10	Decompensated heart failure	NSTE-ACS		no	no	no	no	no	no		no	no	no	7.46	39.9	53.6	1.5	12.6	37.7	no	no	Yes	no	no	no	no	no	no	Yes	yes	no
Home	15	135	70	71	99	14	143	36.5	6	yes	no	no	4	64	male	yes	0	Exclusion ACS‎/ PE			no	no	no	no	no	no		no	no	no							no	no	no	no	no	no	no	no	no	no	yes	no
Home	15	129	96	95	95	20	125		7	yes	no	no	4	63	male	no	2	Exclusion ACS‎/ PE			no	no	yes	no	no	no		no	no	no							no	no	no	no	no	no	no	no	no	no	yes	no
Others	15	138	80	65	98		126	36.5	8	yes	no	no	5	48	male	no	3	STEMI			no	no	no	no	no	no		no	no	no	7.29	39.5	49.6	2.8	-3.3	23.2	no	no	Yes	no	no	no	no	no	no	no	yes	no
Home	15	134	78	90	95	12	123			yes	no	no	4	82	female	yes	0	Exclusion ACS‎/ PE			no	no	no	no	no	no		no	no	no							no	no	no	no	no	no	no	no	no	no	yes	no
Home	15	130	108	78	93	14	177			yes	no	no	4	81	male	no	1	STEMI			no	no	yes	no	no	yes	17	yes	yes	no	7.38	34	55.3	2.2	6.6	32.8	no	no	Yes	no	no	no	no	no	no	no	no	yes
Home	15	137	78	72	92	22			6	yes	no	no	4	89	female	no	3	Decompensated heart failure			no	no	no	no	no	no		no	no	no							no	no	no	no	no	no	no	no	no	Yes	yes	no
Home	15	141	82	117	93	20	169	39.8		no	no	yes	4	46	male	no	5	Pneumonia			no	yes	no	no	no	no		no	no	no	7.51	46.9	31.6	3	2.4	25.3	no	Yes	no	no	no	no	no	no	no	no	yes	no
Home	15	80	60	20	84	16	236		0	yes	no	yes	5	82	male	no	11	Dysrhythmia leading to decompensated heart failure	Decompensated heart failure		no	no	no	no	yes	yes	2	no	no	yes							no	no	no	no	no	no	no	no	Yes	Yes	yes	no
Home	15	150	80	60	99	18	97		6	yes	no	no	4	75	male	yes	0	Exclusion ACS‎/ PE			no	no	no	no	yes	no		no	no	no							no	no	no	no	no	no	no	no	no	no	yes	no
Home	15	160	78	77	95	16	192		6	yes	no	no	4	78	male	no	2	Exclusion ACS‎/ PE			no	no	no	no	no	no		no	no	no							no	no	no	no	no	no	no	no	no	no	yes	no
Home	15	129	84	95	97		197		6	yes	no	no	4	79	female	no	10	Pulonary Embolism			no	yes	no	no	no	no		no	no	no	7.3	24.4	50.7	2.1	-1.9	24.6	no	no	no	no	Yes	no	no	no	no	no	no	yes
Home	15	129	90	120	69	30	160	35.2	0	yes	yes	no	4	78	female	no	1	Pneumonia			no	no	yes	no	no	yes	12	no	yes	yes							no	Yes	no	no	no	no	no	no	no	no	no	yes
Home	15	180	100	140	93	20	125		5	yes	no	yes	5	76	male	no	58	STEMI	Dysrhythmia leading to decompensated heart failure		no	yes	no	no	yes	yes	216	no	no	no	7.36	20.5	54	2.2	4	30.4	no	no	Yes	no	no	no	no	no	Yes	Yes	no	yes
Home	15	225	112	91	84		365			yes	no	no	4	64	male	no	13	Exclusion ACS‎/ PE			no	no	no	no	no	no		no	no	no							no	no	no	no	no	no	no	no	no	no	yes	no
Senior citizen's home	15	80	50	127	97		116	38.9	8	yes	no	no		26	male	yes	0	Upper respiratory tract infection / bronchitis			no	no	no	no	no	no		no	no	no							no	no	no	no	no	no	no	no	no	no	yes	no
Senior citizen's home	15	87	54	120	95	30	226			yes	no	no	5	94	female	no	1	Decompensated heart failure			no	no	no	no	yes	no		no	yes	no	7.21	27.8	23	5.2	-17.2	9.2	no	no	no	no	no	no	no	no	no	Yes	yes	no
Praxis	15	110	65	40	98					yes	no	no	4	92	male	no	1				no	no	no	no	no	no		no	no	no							no	no	no	no	no	no	no	no	no	no
Home	15	224	127	108	98	24	186		10	yes	no	no	5	66	male	no	2	Exclusion ACS‎/ PE			no	no	no	no	no	no		no	no	no							no	no	no	no	no	no	no	no	no	no	yes	no
Home	15	148	106	95	95	20	138		8	yes	no	no	4	58	male	yes	0	Exclusion ACS‎/ PE			no	no	no	no	no	no		no	no	no							no	no	no	no	no	no	no	no	no	no	yes	no
Home	15	160	85	84	89	18		36.8	6	yes	no	no	4	79	male	no	9	Exclusion ACS‎/ PE			no	no	no	no	no	no		no	no	no							no	no	no	no	no	no	no	no	no	no	yes	no
Home	15	190	80	68	96		142	37.2		yes	no	no	4	82	female	no	18	NSTE-ACS			no	yes	no	no	no	no		no	no	no							no	no	Yes	no	no	no	no	no	no	no	yes	no
Praxis	15	208	120	86	98	15	126	36.8	0	yes	no	no	3	67	male	no	7	Pulonary Embolism			no	no	no	no	no	no		no	no	no	7.44	28	37.6	2	1.3	25.5	no	no	no	no	Yes	no	no	no	no	no	no	yes
Senior citizen's home	15	157	96	100	85	20	181	36.8	6	yes	no	no	4	79	female	no	16	NSTE-ACS			no	no	no	no	no	no		no	no	no	7.34	93.4	34.6	1.9	-6.7	18	no	no	Yes	no	no	no	no	no	no	no	yes	no
Others	15	121	76	96	95	16	204		7	yes	no	no	4	72	female	no	33	Gastrointestinal bleeding			no	no	no	no	no	yes	82	no	no	no							no	no	no	no	no	no	no	no	no	no	no	yes
Home	15	177	82	62	99		140	36.9	5	yes	no	no		85	female	no	8	STEMI			no	no	no	no	no	yes	2	no	no	no							no	no	Yes	no	no	no	no	no	no	no	yes	no
Home	15	167	129	57	99		124	36.2	4	yes	no	no	4	74	male	no	20	NSTE-ACS			no	yes	no	no	no	yes	408	no	no	no							no	no	Yes	no	no	no	no	no	no	no	yes	no
Home	15	164	93	122	92		224			yes	no	no	3	80	male	no	16				no	no	no	no	no	yes	14	no	no	no							no	no	no	no	no	no	no	no	no	no
Home	15	155	94	50	95	14	99			yes	no	no	4	66	male	no	5	Exclusion ACS‎/ PE			no	no	no	no	no	no		no	no	no							no	no	no	no	no	no	no	no	no	no	yes	no
Street	15	150	95	95	91		162			no	no	no	4	54	male	yes	0	Exclusion ACS‎/ PE			no	no	no	no	yes	no		no	no	no							no	no	no	no	no	no	no	no	no	no	yes	no
Home	15	154	89	89	94	16	142		8	yes	no	no	5	68	female	no	9	STEMI			no	no	no	no	no	yes	1	no	no	no	7.35	26.1	42	2.7	-2.3	22.6	no	no	Yes	no	no	no	no	no	no	no	yes	no
Home	14	75	50	170	94	16	118	35.4	7	yes	no	no	5	83	female	no	6	Dysrhythmia			no	no	no	no	no	no		no	yes	no							no	no	no	no	no	no	no	no	Yes	no	yes	no
Home	15	180	112	85	94	20	103		7	yes	no	no	4	59	male	no	4	Exclusion ACS‎/ PE			no	no	no	no	no	no		no	no	no							no	no	no	no	no	no	no	no	no	no	yes	no
Hospital	15	134	91	78	72	20		36.4		yes	no	yes	4	81	female	no	33	Decompensated heart failure	Urinary tract infection		no	no	no	yes	no	no		no	no	no	7.26	41.3	49.3	5.8	-4.5	22.2	no	no	no	Yes	no	no	no	no	no	Yes	yes	no
Work	15	168	127	58	98		115		4	yes	no	no	4	49	male	yes	0	Exclusion ACS‎/ PE			no	no	no	no	no	no		no	no	no							no	no	no	no	no	no	no	no	no	no	yes	no
Praxis	15	178	98	63	98				2	yes	no	no	3	77	male	no	7	Exclusion ACS‎/ PE			no	no	no	no	no	no		no	no	no							no	no	no	no	no	no	no	no	no	no	yes	no
Senior citizen's home	15	170	90	69	95	14	98		5	yes	no	no	4	83	female	no	6	Gastroenteritis			no	no	no	no	no	no		no	no	no							no	no	no	no	no	no	no	no	no	no	no	yes
Home		185	90	93	94		111			yes	no	no	4	84	male	no	3	Others			no	no	no	no	no	no		no	no	no							no	no	no	no	no	no	no	no	no	no	no	yes
Senior citizen's home	13	182	115	102	93	18	270	38.7		yes	yes	yes	3	81	male	no	3	Urinary tract infection			no	no	no	no	no	no		no	no	no							no	no	no	Yes	no	no	no	no	no	no	no	yes
Home	15	174	92	118	98	30	93	36.8	0	yes	yes	no	5	75	female	no	9	eCOPD			no	no	yes	no	no	no		no	yes	no	7.34	64.5	38.4	1.8	-3.1	22	Yes	no	no	no	no	no	no	no	no	no	yes	no
Home	15	154	93	104	99	18	128		8	yes	no	no	5	62	male	no	5	NSTE-ACS			no	no	no	no	no	no		no	no	no							no	no	Yes	no	no	no	no	no	no	no	yes	no
Home	15	130	100	94	98	20	118		6	yes	no	no	4	75	female	no	3	Decompensated heart failure			no	no	yes	no	yes	no		no	no	no	7.41	38.7	41.1	1.1	1.5	26.3	no	no	no	no	no	no	no	no	no	Yes	yes	no
Home	15	140	80	77	95	14	148		0	yes	no	no	4	84	male	no		NSTE-ACS			no	no	no	no	yes	no		no	no	no							no	no	Yes	no	no	no	no	no	no	no
Home	15	124	91	97	96	18	120	37.4	0	yes	no	no	4	59	male	yes	0	Upper respiratory tract infection / bronchitis			no	no	yes	no	no	no		no	no	no							no	no	no	no	no	no	no	no	no	no	yes	no
Home	15	136	82	101	95	18		37.1	0	yes	no	no	4	82	female	no	37	Decompensated heart failure			no	yes	no	no	yes	yes	60	no	yes	no	7.35	30.4	43	2.4	-1.7	23.8	no	no	no	no	no	no	no	no	no	Yes	yes	no
Senior citizen's home	13	170	91	126	71	20	223			yes	yes	no	5	72	female	no	1	NSTE-ACS			no	no	no	no	no	no		no	yes	no							no	no	Yes	no	no	no	no	no	no	no	yes	no
Home	15	178	102	57	97	16	126	36.7	5	yes	no	no	4	63	male	no	4	NSTE-ACS			no	no	no	no	no	no		no	no	no	7.39	33.3	46.2	1.4	2.3	27.8	no	no	Yes	no	no	no	no	no	no	no	yes	no
Home	15	130	80	104	98	20	133		0	yes	no	no	3	82	female	yes	0	Others			no	no	no	no	no	no		no	no	no							no	no	no	no	no	no	no	no	no	no	yes	no
Home	15	150	100	75	98			36.6	0	yes	no	no	3	36	male	yes	0	Exclusion ACS‎/ PE			no	no	yes	no	no	no		no	no	no							no	no	no	no	no	no	no	no	no	no	yes	no
Senior citizen's home	15	185	90	85	97		153	35.9	6	yes	no	no	4	96	male	no	4	Decompensated heart failure			no	no	no	no	no	no		no	no	no	7.36	37.5	41.1	0.9	-2	23.3	no	no	no	no	no	no	no	no	no	Yes	yes	no
Senior citizen's home	13	172	105	175	81	45	205	39.2	0	yes	no	yes	4	90	male	no	1	Aspiration pneumonia			no	yes	no	no	no	no		no	yes	yes	7.3	33	50.7	4.9	-1.5	25.1	no	Yes	no	no	no	no	no	no	no	no	yes	no
Home	15	139	66	75	99	18	110	36.8	0	yes	no	no	3	91	female	no	10	NSTE-ACS			no	no	no	no	no	no		no	no	no	7.42	38.5	40	1.5	1.3	25.9	no	no	Yes	no	no	no	no	no	no	no	yes	no
Work	15	145	80	70	98	12			6	yes	no	no	4	57	male	no	2	Exclusion ACS‎/ PE			no	no	no	no	no	no		no	no	no							no	no	no	no	no	no	no	no	no	no	yes	no
Home	15	120	75	96	100	14	140	37.2	3	yes	no	no	3	32	male	yes	0	Exclusion ACS‎/ PE			no	no	no	no	no	no		no	no	no							no	no	no	no	no	no	no	no	no	no
Home	12	100	50	54	84	20	142	37.7	0	no	no	yes		90	female	no	8	Aspiration pneumonia			no	yes	no	no	no	no		no	yes	no							no	Yes	no	no	no	no	no	no	no	no	yes	no
Street	15			100	100					no	no	no	3	35	male	yes	0	Foreign body aspiration			no	no	no	no	no	no		no	no	no							no	no	no	no	no	no	no	no	no	no	yes	no
Home	15	155	93	102	87	15	210	36.8		yes	no	yes	4	72	female	no	39	Decompensated heart failure			no	no	yes	no	yes	yes	24	no	no	no	7.51	38.3	42.3		8.6	32.7	no	no	no	no	no	no	no	no	no	Yes	yes	no
Home	15	127	68	64	99	22			4	yes	no	no	2	65	male	yes	0	Others			no	no	yes	no	no	no		no	no	no							no	no	no	no	no	no	no	no	no	no	yes	no
Home	15	132	75	91	89	24		36.2	0	yes	no	no	3	82	male	no		Pneumonia			no	no	no	no	no	yes	10	no	no	no	7.4	72.6	30.5		-3	20	no	Yes	no	no	no	no	no	no	no	no	no	yes
Home	15	220	95	131	83	22	142	36.4	0	yes	yes	yes	4	82	female	no	62	Pneumonia			no	no	no	no	no	yes	1080	no	no	no							no	Yes	no	no	no	no	no	no	no	no	yes	no
Home	15	100	60	69	86	16		37.5	0	yes	no	no	3	84	female	no	12	Decompensated heart failure			no	no	no	no	no	no		no	no	no							no	no	no	no	no	no	no	no	no	Yes	no	yes
Home	15	208	101	67	95	25		36.9	0	yes	yes	no		76	male	no	24	Decompensated heart failure			no	no	no	no	no	no		no	no	no	7.38	85.6	34.6		-4.2	20	no	no	no	no	no	no	no	no	no	Yes	no	yes
Home	15	134	80	87	98		125	35.6		yes	no	no	4	94	female	no	8	Decompensated heart failure			no	no	no	no	no	no		no	no	no							no	no	no	no	no	no	no	no	no	Yes	yes	no
Senior citizen's home	3	97	48	87	64	4		37.1	0	yes	no	no	5	66	male	no	3	Dyspnea in cancer			no	no	no	no	no	yes	72	no	yes	no							no	no	no	no	no	no	no	no	no	no
Home	15	141	76	72	96	18	106	36.6	2	yes	yes	yes	3	75	female	no	11	Pneumonia			no	no	yes	no	no	no		no	no	no	7.49	73.8	33.5		2.4	25.1	no	Yes	no	no	no	no	no	no	no	no	no	yes
Home	15	196	96	100	93	24	100	36	0	yes	yes	no	3	51	male	yes	0	Exclusion ACS‎/ PE			no	no	no	no	no	no		no	no	no							no	no	no	no	no	no	no	no	no	no	yes	no
Senior citizen's home	15	215	113	120	77			36.3		yes	yes	no	4	85	female	no	9	Hypertensive crisis leading to decomoensated heart failure			no	yes	yes	no	no	yes	72	no	no	no							no	no	no	no	no	no	no	Yes	no	Yes	no	yes
Home	15	147	67	77	64	24	126			yes	no	no		83	female	no	10	eCOPD			no	yes	yes	no	no	yes	24	no	no	yes	7.28	73.2	77.8		5.8	35.7	Yes	no	no	no	no	no	no	no	no	no	no	yes
Hospital	15	146	81	103	94	30	136	38.8	0	yes	no	no	4	74	male	no	5	Pneumonia			no	no	no	no	no	yes	100	no	no	no							no	Yes	no	no	no	no	no	no	no	no	yes	no
Home	15	160	103	87	99	30	119	35.9		yes	yes	no		61	female	no	104	Pneumonia			no	no	yes	no	no	yes	1320	no	no	yes							no	Yes	no	no	no	no	no	no	no	no	no	yes
Senior citizen's home	6	156	92	107	83	20	156	36	0	no	yes	no	5	67	male	no	3	eCOPD			no	no	yes	no	no	yes	120	no	no	no							Yes	no	no	no	no	no	no	no	no	no	no	yes
Home	15	190	130	146	78	28	149	36.9		yes	yes	no	4	75	female	no	6	eCOPD			no	no	no	no	no	no		no	no	no	7.43	47.1	49.2		6.1	31.7	Yes	no	no	no	no	no	no	no	no	no	no	yes
Home	15	160	90	117	98	14			4	yes	no	no	3	63	female	no	16	Hyperventilation / psychogenic			no	no	no	no	no	no		no	no	no							no	no	no	no	no	no	no	no	no	no	yes	no
Senior citizen's home	15	137	88	89	91	18	192	37.4	0	yes	no	yes	3	82	male	no	6	Decompensated heart failure			no	yes	no	no	no	no		no	no	no							no	no	no	no	no	no	no	no	no	Yes	no	yes
Senior citizen's home	15	125	77	125	64	24	111	37.1	0	yes	no	yes	3	80	male	no	20	Pneumonia			no	no	no	no	no	no		no	yes	no	7.41	53.5	39.3		0.1	25.5	no	Yes	no	no	no	no	no	no	no	no	yes	no
Home	15	160	70	140	92	22	136		0	yes	yes	no	5	75	female	no	1	eCOPD			no	no	yes	no	no	yes	20	no	no	no							Yes	no	no	no	no	no	no	no	no	no	yes	no
Home	15	160	100	93	95	34	163	36.8	0	yes	yes	no	4	82	male	no	18	Pneumonia			no	no	yes	no	yes	no		no	no	no	7.41		41.5				no	Yes	no	no	no	no	no	no	no	no	no	yes
Home	15	170	76	110	80	40	131	36.8	0	yes	no	yes	5	72	male	no		Decompensated heart failure			no	yes	no	no	no	no		no	no	yes							no	no	no	no	no	no	no	no	no	Yes	yes	no
Home	15	207	119	80	99		120			yes	no	no	3	89	female	no	6	Hypertensive crisis leading to decomoensated heart failure			no	yes	no	no	no	no		no	no	no							no	no	no	no	no	no	no	Yes	no	Yes	yes	no
Shop	15	109	77	90	79	18	151	37.4	0	yes	no	yes	4	73	female	no		NSTE-ACS	Decompensated heart failure		no	yes	no	no	no	no		no	no	no							no	no	Yes	no	no	no	no	no	no	Yes	yes	no
Senior citizen's home		153	63				171	36.6		yes	no	no	3	89	female	no	4	Others			no	no	no	no	no	no		no	no	no							no	no	no	no	no	no	no	no	no	no	yes	no
Others	15	170	110	110	85		108	37		yes	yes	no	5	43	female	no	2	Asthma			no	no	yes	no	no	no		no	no	no							no	no	no	no	no	Yes	no	no	no	no	yes	no
Home	15	150	90	120	80	30			0	yes	yes	no	4	63	male	no	4	Pneumonia			no	no	no	yes	no	yes	96	no	yes	yes							no	Yes	no	no	no	no	no	no	no	no	no	yes
Home	15	170	90	170	88	28	131		0	yes	yes	no	4	26	male	yes	0	Asthma			no	no	yes	no	no	no		no	no	no							no	no	no	no	no	Yes	no	no	no	no	yes	no
Home	15	119	70	188	75	32		37.5	0	yes	no	yes	4	73	male	no	30	Pneumonia			no	no	no	no	no	no		no	yes	no	7.42	65.6	46.4		3.7	29.1	no	Yes	no	no	no	no	no	no	no	no	no	yes
Home	15	130	60	105	91	22	127	36.2	0	yes	no	no		43	male	no	10	eCOPD			no	no	yes	yes	no	no		no	no	no	7.4	56	45.6		2.1	27.5	Yes	no	no	no	no	no	no	no	no	no	yes	no
Street	15	160	92	78	93	18			0	yes	yes	no	3	60	male	no	9	eCOPD			no	no	no	no	no	no		no	no	no	7.48	56.4	34.4		2.2	25.1	Yes	no	no	no	no	no	no	no	no	no	no	yes
Home	15	160	120	110	92	24	144	36.5	0	yes	yes	yes	5	82	male	no	12	Pneumonia			no	no	yes	no	no	no		no	no	no	7.4	91.7	43.9		1	26.3	no	Yes	no	no	no	no	no	no	no	no	no	yes
Home	15	160	75	80	86	18	174	36	0	yes	yes	yes	4	81	female	no		Decompensated heart failure			no	yes	no	yes	yes	no		no	no	no							no	no	no	no	no	no	no	no	no	Yes	yes	no
Praxis	15	60	34	198	90	30	178	37.1		yes	no	no	5	57	female	no	2	Dysrhythmia			no	no	no	no	no	no		no	no	no							no	no	no	no	no	no	no	no	Yes	no	yes	no
Home	15	170	90	140	78	22		36.5	0	yes	no	no	3	73	female	no	7	Upper respiratory tract infection / bronchitis			no	no	no	no	no	no		no	no	no							no	no	no	no	no	no	no	no	no	no	yes	no
Senior citizen's home	15	174	85	89	79	20		36.6		yes	no	no	4	83	female	no	8	Decompensated heart failure			no	yes	yes	no	yes	no		no	no	no							no	no	no	no	no	no	no	no	no	Yes	no	yes
Home	15	199	119	119	69	22	196	35.5	0	yes	no	yes		96	female	no	12	Hypertensive crisis leading to decomoensated heart failure			no	no	no	no	yes	no		no	no	no	7.47	58.4	33.4		0.9	23.8	no	no	no	no	no	no	no	Yes	no	Yes	yes	no
Home	15	150	80	140	94		131			yes	no	no	3	66	female	no	15	Gastroenteritis			yes	no	no	no	no	no		no	no	no	7.44	76.9	49.4		7.1	32.6	no	no	no	no	no	no	no	no	no	no	no	yes
Home	15	110	70	122	92			38.6		yes	yes	no	3	45	female	no	18	Pneumonia			no	no	no	no	no	no		no	no	no							no	Yes	no	no	no	no	no	no	no	no	yes	no
Senior citizen's home	10			130	84	30	149	38.8	0	yes	no	yes	4	24	male	no	15	Pneumonia			no	yes	no	no	no	no		no	no	no							no	Yes	no	no	no	no	no	no	no	no	yes	no
Senior citizen's home	13	126	84	106	75		140	37.5		no	no	yes	3	93	female	no	13	Dysrhythmia leading to decompensated heart failure			no	yes	no	no	no	no		no	no	no							no	no	no	no	no	no	no	no	Yes	Yes	no	yes
Home	15	160	80	125	84		122	35.1		yes	no	no	3	59	male	no	36	eCOPD			no	yes	no	no	no	no		no	no	no							Yes	no	no	no	no	no	no	no	no	no	yes	no
Senior citizen's home	15	172	110	120	76	26	211	36.9		yes	yes	no	5	74	male	no	22	Pneumothorax			no	no	yes	no	no	no		no	no	no							no	no	no	no	no	no	no	no	no	no	no	yes
Home	15	181	101	90	92			37		yes	no	yes	4	79	female	no	18	eCOPD			no	no	yes	no	no	no		no	no	no							Yes	no	no	no	no	no	no	no	no	no	yes	no
Praxis	15	147	113	127	86	20	188		0	yes	no	yes	3	57	female	no	8	Pneumonia			no	yes	no	no	no	no		no	no	no	7.51	67.2	29.9		1.6	23.5	no	Yes	no	no	no	no	no	no	no	no	yes	no
Garden	15	250	150	115	80	30	152	35.9		yes	yes	no	4	66	male	no		NSTE-ACS			no	no	yes	no	no	no		no	no	no	7.37	84	43.2		-1.1	24.3	no	no	Yes	no	no	no	no	no	no	no	yes	no
Home	15	140	66	96	90	20	194	36.7	0	yes	no	yes	3	89	female	no	1	NSTE-ACS			no	no	no	no	no	no		no	yes	no							Yes	no	Yes	no	no	no	no	no	no	no	no	yes
Others	15	187	117	83	82		355			yes	no	no	4	78	female	no	10	Hypertensive crisis leading to decomoensated heart failure			no	yes	no	no	no	no		no	no	no	7.41	89.1	40		0.2	40	no	no	no	no	no	no	no	Yes	no	Yes	no	yes
Home	15	150	88	88	99	28				yes	no	no	4	38	female	yes	0	eCOPD			no	no	no	no	no	no		no	no	no							Yes	no	no	no	no	no	no	no	no	no	yes	no
Home	15	180	75	89	90	20	103	36.5	0	yes	yes	no		64	male	no	5	eCOPD			no	no	no	yes	no	no		no	no	no							Yes	no	no	no	no	no	no	no	no	no	yes	no
Praxis	15	130	70	97	94	20		40.3	0	yes	no	no	4	81	male	no	17	Pneumonia			no	no	no	no	no	no		no	no	no							no	Yes	no	no	no	no	no	no	no	no	no	yes
Home	15	140	100	128	80	18		36.6	0	yes	no	no	3	62	female	no	9	Pneumonia			no	no	no	no	no	no		no	yes	no							no	Yes	no	no	no	no	no	no	no	no	no	yes
Home	15	190	126	97	95	20	134	36		yes	yes	no		53	male	no	11	Pneumonia			no	no	yes	no	no	no		no	no	no							no	Yes	no	no	no	no	no	no	no	no	no	yes
Home	15	136	91	78	98		202		0	yes	no	no	3	46	female	yes	0	Allergic reaction			no	no	no	no	no	no		no	no	no							no	no	no	no	no	no	no	no	no	no	yes	no
Senior citizen's home	14	90	50	47	91					yes	yes	no		83	female	no	25	Dysrhythmia			no	no	yes	no	yes	yes	72	no	no	no							no	no	no	no	no	no	no	no	Yes	no	yes	no
Home	15	140	100	110	97	30			0	yes	no	no	3	38	female	yes	0	eCOPD			no	no	yes	no	no	no		no	no	no							Yes	no	no	no	no	no	no	no	no	no	no	yes
Home	15	140	80	118	94		135	36.6		yes	yes	no		85	female	no		Stroke ‎/ TIA			no	no	no	no	no	no		no	no	no							no	no	no	no	no	no	no	no	no	no	no	yes
Home	15	209	88	72	96		157	36.8	0	yes	no	yes	3	74	female	no	11	Hypertensive crisis leading to decomoensated heart failure			no	no	no	no	no	no		no	no	no							no	no	no	no	no	no	no	Yes	no	Yes	yes	no
Home	15	141	78	74	96	16		37.5		yes	no	no	3	52	male	yes	0				no	no	no	no	no	no		no	no	no							no	no	no	no	no	no	no	no	no	no
Home	15	197	132	113	88		295			yes	yes	no		77	female	no	17	eCOPD			no	no	yes	no	no	no		no	no	no							Yes	no	no	no	no	no	no	no	no	no	yes	no
Home	15	150	80	60	83				2	yes	no	no	3	86	male	no	17	Pneumonia			no	no	no	no	no	no		no	no	no							no	Yes	no	no	no	no	no	no	no	no	yes	no
Senior citizen's home	14	111	70	103	82	20	180	36.4		yes	no	no	3	83	female	no	7	Aspiration pneumonia			no	no	no	yes	no	yes	8	no	no	no							no	Yes	no	no	no	no	no	no	no	no	yes	no
Home	15	182	107	98	98		133	36.7		yes	no	no	3	72	female	no	5	Dysrhythmia			no	no	no	no	no	no		no	no	no							no	no	no	no	no	no	no	no	Yes	no	yes	no
Home	15	100	60	80	89	26		36.2	0	yes	no	no	3	56	female	yes	0	Hyperventilation / psychogenic			no	no	no	no	no	no		no	no	no							no	no	no	no	no	no	no	no	no	no	yes	no
Home	15	170	111	120	92	25	147	37.1	0	yes	yes	no	3	74	female	no	5	eCOPD			no	no	yes	no	no	no		no	no	no							Yes	no	no	no	no	no	no	no	no	no	no	yes
Home	15	148	88	117	98	20	148	38.3	0	yes	no	no		70	female	no	18	Pneumonia			no	no	yes	no	no	yes	288	no	no	yes							no	Yes	no	no	no	no	no	no	no	no	no	yes
Senior citizen's home	9	176	94	102	63		183			no	no	yes		93	female	no	5	Decompensated heart failure			no	yes	no	no	no	no		no	no	no							no	no	no	no	no	no	no	no	no	Yes	yes	no
Home	15	210	144	93	85	25	168			yes	no	yes		70	male	no	8	Hypertensive crisis leading to decomoensated heart failure			no	yes	no	no	yes	no		no	no	no							no	no	no	no	no	no	no	Yes	no	Yes	yes	no
Home	15	130	90	122	80	45	173	36.4		yes	no	yes		88	female	no	3	Pneumonia			no	yes	no	no	no	yes	72	no	yes	yes							no	Yes	no	no	no	no	no	no	no	no	no	yes
Home	15	200	110	120	94	25	211	36.4		yes	no	no	4	79	female	no	5	Hypertensive crisis leading to decomoensated heart failure			no	no	yes	no	no	no		no	no	no							no	no	no	no	no	no	no	Yes	no	Yes	yes	no
Home	3	90		105	5	3	135	36.8		no	no	no	5	61	female	no	36	eCOPD			no	no	yes	no	no	yes	480	no	no	no							Yes	no	no	no	no	no	no	no	no	no	yes	no
Home	15	131	66	50	94	20	193	35.4	0	yes	no	no	3	81	male	no	23	Decompensated heart failure			no	no	no	no	no	yes	360	no	yes	no	7.41	43.7	38.8		-0.2	24.2	no	no	no	no	no	no	no	no	no	Yes	yes	no
Home	9	165	87	110	94	16	140	38.7		yes	no	yes		57	female	no	12	Aspiration pneumonia			no	yes	no	no	no	no		no	no	no							no	Yes	no	no	no	no	no	no	no	no	yes	no
Home	15	150	96	110	97	20	372	37.9	0	yes	no	no	3	57	male	no	9	Pneumonia			no	no	no	no	no	no		no	no	no							no	Yes	no	no	no	no	no	no	no	no	yes	no
Home	11	117	79	100	86		138	37.6		yes	yes	yes	4	95	female	no	19	Aspiration pneumonia			no	yes	yes	no	no	no		no	no	no							no	Yes	no	no	no	no	no	no	no	no	yes	no
Home	15	123	88	94	100		80	36.8	0	yes	no	no	3	27	male	yes	0	Syncope			no	no	no	no	no	no		no	no	no							no	no	no	no	no	no	no	no	no	no	yes	no
Home	15	143	78	80	92	16			0	yes	yes	no	3	84	male	no	8	Decompensated heart failure			no	yes	yes	no	no	no		no	no	no							no	no	no	no	no	no	no	no	no	Yes	no	yes
Home	15	141	91	115	100	24			9	yes	no	no	3	25	female	yes	0	Others			no	no	no	no	no	no		no	no	no							no	no	no	no	no	no	no	no	no	no	yes	no
Home	15	130	70		89					yes	no	no	3	79	male	no	15	Pneumonia	Decompensated heart failure		no	no	no	no	yes	yes	40	no	no	yes	7.21	62.6	80.1		0.8	31.3	no	Yes	no	no	no	no	no	no	no	Yes	no	yes
Senior citizen's home	15	198	119	95	85		157	36.8		yes	yes	yes	4	80	female	no	9	Hypertensive crisis leading to decomoensated heart failure			no	yes	yes	no	no	yes	29	no	no	no							no	no	no	no	no	no	no	Yes	no	Yes	no	yes
Home		148	89	106	70	24	156	36.8		yes	no	no	4	69	male	no	1	Pneumonia			no	no	no	no	no	no		no	yes	no							no	Yes	no	no	no	no	no	no	no	no	yes	no
Home	15	130	90	150	98		155		0	yes	no	no	4	71	male	no		STEMI			no	no	no	no	no	no		no	no	no							no	no	Yes	no	no	no	no	no	no	no	no	yes
Home	15	211	120	82	100				0	yes	yes	no	4	81	female	yes	0	Asthma			no	no	no	no	no	no		no	no	no							no	no	no	no	no	Yes	no	no	no	no	yes	no
Praxis		175	104	159	97		220			yes	no	no	3	77	female	no	7	Dysrhythmia			no	no	no	no	no	no		no	no	no							no	no	no	no	no	no	no	no	Yes	no	yes	no
Home	15	169	100	115	80	19	344	35.6		yes	no	yes	4	81	male	no		NSTE-ACS			no	yes	yes	no	no	no		no	no	no							no	no	Yes	no	no	no	no	no	no	no	no	yes
Home	15	158	97	79	96	16			4	yes	no	no	4	66	male	no	17	Pneumonia			no	yes	no	no	no	yes	5	no	no	no							no	Yes	no	no	no	no	no	no	no	no	no	yes
Street	15				87	18				yes	no	no	3	49	male	yes	0	eCOPD			no	no	no	no	no	no		no	no	no							Yes	no	no	no	no	no	no	no	no	no	yes	no
Senior citizen's home	12	125	59	78	82	16	182		0	yes	no	yes	4	93	female	no	7	Urinary tract infection			no	no	no	no	no	no		no	no	no							no	no	no	Yes	no	no	no	no	no	no	no	yes
Senior citizen's home	10	110	80	112	68	18	173	36.8	0	yes	no	yes	4	76	female	no	2	Aspiration pneumonia			no	no	no	no	no	yes	48	no	yes	no							no	Yes	no	no	no	no	no	no	no	no	no	yes
Home	15	162	73	85	93	18	138	37.2	3	yes	no	no	4	83	female	no	41	Decompensated heart failure			no	yes	no	no	yes	no		no	no	no							no	no	no	no	no	no	no	no	no	Yes	yes	no
Home	15	110	70	36	84		103	36.4		yes	no	no	4	86	male	no	64	Others	Pneumonia		no	no	no	no	no	yes	720	no	yes	no							no	Yes	no	no	no	no	no	no	no	no	no	yes
Shop	15	153	87	110	98	25	107		0	yes	no	no	2	26	female	yes	0	Hyperventilation / psychogenic			no	no	no	no	no	no		no	no	no							no	no	no	no	no	no	no	no	no	no	yes	no
Praxis	15	130		146	96	18	98			yes	yes	no	3	68	male	no		NSTE-ACS	Dysrhythmia leading to decompensated heart failure		no	no	yes	no	no	yes	144	no	no	yes	7.17	98.2	74.5		-3.8	26.7	no	no	Yes	no	no	no	no	no	Yes	Yes	yes	no
Home	15	133	68	73	68	24	190	37.1		yes	yes	yes	5	87	male	no	1	NSTE-ACS	Decompensated heart failure	Pneumonia	no	no	no	no	no	no		no	yes	no							no	Yes	Yes	no	no	no	no	no	no	Yes	yes	no
Home	8	80		109	93	25	150	38.7	0	yes	no	no	4	65	male	no	14	Urinary tract infection			no	yes	no	no	no	no		no	no	no							no	no	no	Yes	no	no	no	no	no	no	yes	no
Home	15	171	126	205	95		101	39.4		no	no	yes	4	58	male	yes	0	Others			no	no	no	no	no	no		no	no	no							no	no	no	no	no	no	no	no	no	no	yes	no
Home	14	100	50	75	80	20	88	35.7	0	yes	no	yes	5	87	female	no	20	Decompensated heart failure			no	yes	no	no	yes	yes	40	no	no	no							no	no	no	no	no	no	no	no	no	Yes	yes	no
Home	15	139	63	85	75	28		37.5	0	yes	no	no	3	96	female	no	19	Urinary tract infection			no	no	no	no	no	no		no	no	no							no	no	no	Yes	no	no	no	no	no	no	no	yes
Shop	15	188	128	102	99	20				yes	no	no	3	38	female	yes	0	Allergic reaction			no	no	no	no	no	no		no	no	no							no	no	no	no	no	no	no	no	no	no	yes	no
Home	14	130	90	105	95	15	420	38.5		no	no	yes	3	63	female	no	16	Urinary tract infection			no	no	no	no	yes	no		no	no	no							no	no	no	Yes	no	no	no	no	no	no	no	yes
Street	15	175	109	78	99	20				yes	no	no	5	31	female	no	1	Allergic reaction			no	no	no	no	no	no		no	no	no							no	no	no	no	no	no	no	no	no	no	yes	no
Senior citizen's home	13	130	80	90	82	14	159	36.1	0	no	no	yes		82	female	no	16	Decompensated heart failure			no	yes	no	no	no	no		no	yes	no	7.21	94.1	64.1		-4	25.2	no	no	no	no	no	no	no	no	no	Yes	no	yes
Home	8			120	85		145	38.1	0	yes	no	yes	5	85	female	no	1	Pneumonia			no	no	no	no	no	no		no	yes	no							no	Yes	no	no	no	no	no	no	no	no	no	yes
Shop	15	90	50	40	85		115	35	0	no	no	no	4	76	male	no	1	Others			no	no	no	no	no	no		no	no	no							no	no	no	no	no	no	no	no	no	no	yes	no
Home	9			56	72	22	144	34.5	0	yes	no	yes	5	81	male	no	18	Decompensated heart failure	Pneumonia		no	no	no	no	no	yes	408	no	yes	yes							no	Yes	no	no	no	no	no	no	no	Yes	yes	no
Home	15	218	138	79	94	20	191		0	yes	yes	yes		81	female	no	4	Hypertensive crisis leading to decomoensated heart failure			no	yes	no	no	no	no		no	no	no							no	no	no	no	no	no	no	Yes	no	Yes	yes	no
Street	14	138	89	68	94	12			0	yes	no	no	3	79	male	no	13	Pulonary Embolism			no	yes	no	no	no	no		no	no	no	7.48	55.6	34.3		2.2	25.1	no	no	no	no	Yes	no	no	no	no	no	no	yes
Senior citizen's home	12	169	80	110	56	36	299		0	yes	no	yes	5	67	male	no	12	Pneumonia	Hypertensive crisis leading to decomoensated heart failure		no	yes	no	no	no	yes	96	no	no	yes							no	Yes	no	no	no	no	no	Yes	no	Yes	yes	no
Home	15	190	105	100	96				7	yes	no	yes	4	59	female	no		NSTE-ACS			no	no	no	no	no	no		no	no	no							no	no	Yes	no	no	no	no	no	no	no	yes	no
Others	15	122	73	83	100	29		36.8	3	yes	no	yes	4	65	male	no	3	Exclusion ACS‎/ PE			no	no	no	no	no	no		no	no	no							no	no	no	no	no	no	no	no	no	no	yes	no
Home	14	85	72	170	96	18	106		0	yes	no	no	5	74	male	no	12	Dysrhythmia			no	no	no	no	no	no		no	no	no							no	no	no	no	no	no	no	no	Yes	no	yes	no
Home	15	190	110	103	97	12	136	35.7	8	yes	yes	no	4	73	female	no	31	Exclusion ACS‎/ PE			no	no	yes	no	yes	no		no	no	no							no	no	no	no	no	no	no	no	no	no	yes	no
Work	15	171	102	139	100	28	121	36.7	6	yes	no	no	4	44	female	no	3	Exclusion ACS‎/ PE			no	no	no	no	no	no		no	no	no							no	no	no	no	no	no	no	no	no	no	yes	no
Home	15	191	106	81	98	18	171		7	yes	no	no	4	82	female	no	12	NSTE-ACS			no	no	no	no	no	no		no	no	no							no	no	Yes	no	no	no	no	no	no	no	yes	no
Senior citizen's home	15	127	76	129	94	14	141	36.5	0	yes	no	no		90	female	yes	0	Dysrhythmia			no	no	no	no	no	no		no	no	no							no	no	no	no	no	no	no	no	Yes	no	yes	no
Praxis	15	165	90	110	98	18	133	36.7	0	yes	no	no	4	81	female	no	5	Dysrhythmia	Exclusion ACS‎/ PE		no	no	no	no	no	no		no	no	no							no	no	no	no	no	no	no	no	Yes	no	yes	no
Home	15	160	80	66	85	12	297	35.3	3	no	no	no	3	83	male	no	7	Exclusion ACS‎/ PE			no	no	no	no	no	no		no	no	no							no	no	no	no	no	no	no	no	no	no	yes	no
Home	15	203	109	100	97		136		5	yes	no	no	4	82	female	no	7	Exclusion ACS‎/ PE			no	no	no	no	no	no		no	no	no							no	no	no	no	no	no	no	no	no	no	yes	no
Others	15	110	80	90	99	12	96		3	yes	no	no	4	44	male	yes	0	Exclusion ACS‎/ PE			no	no	no	no	no	no		no	no	no							no	no	no	no	no	no	no	no	no	no	yes	no
Home	15	114	82	80	99	12		38.6	0	yes	no	yes	3	73	male	no	2	Exclusion ACS‎/ PE			no	no	no	no	no	no		no	no	no							no	no	no	no	no	no	no	no	no	no	yes	no
Home	15	139	93	104	96		156	36.5		yes	no	no	3	34	female	no	1	Exclusion ACS‎/ PE			no	no	no	no	no	no		no	no	no							no	no	no	no	no	no	no	no	no	no	yes	no
Others	15	120	70	80	94	14	103	36.8	7	yes	no	no	3	58	male	no		NSTE-ACS			no	no	no	no	no	no		no	no	no							no	no	Yes	no	no	no	no	no	no	no	yes	no
Home	15	158	52	66	95		69			yes	no	no	4	79	male	no		Exclusion ACS‎/ PE			no	no	no	no	no	no		no	no	no							no	no	no	no	no	no	no	no	no	no	yes	no
Home	15	183	91	79	95	12			0	yes	no	no	3	66	male	no	3	hypertensive Crisis			no	no	yes	yes	no	no		no	no	no							no	no	no	no	no	no	no	Yes	no	no	yes	no
Home	15	235	100	125	100	15	318		5	yes	no	no	4	68	female	no		NSTE-ACS			no	no	no	no	no	no		no	no	no							no	no	Yes	no	no	no	no	no	no	no	yes	no
Home	15	200	107	101	98	18	273	36.3	4	yes	no	no	4	81	female	no	14	hypertensive Crisis			no	no	no	no	no	no		no	no	no							no	no	no	no	no	no	no	Yes	no	no	yes	no
Home	15	135	93	83	92	16	182		9	yes	no	no	5	56	male	no	18	Others			no	no	no	no	no	no		no	no	no							no	no	no	no	no	no	no	no	no	no	no	yes
Street	15	131	73	98	87	25	82	36.4	0	yes	yes	no	4	55	male	yes	0	Occluded tracheostomy			no	yes	no	no	no	no		no	no	no							no	no	no	no	no	no	no	no	no	no	yes	no
Home	12			105	83		126	37.2		yes	no	no	3	85	female	no	4	Dyspnea in cancer			no	no	no	no	no	no		no	yes	no							no	no	no	no	no	no	no	no	no	no	yes	no
Home	15			131	99	35				yes	no	no	3	18	female	yes	0	Hyperventilation / psychogenic			no	no	no	no	no	no		no	no	no							no	no	no	no	no	no	no	no	no	no	yes	no
Home	15	155	96	103	85	16	111	37		yes	no	no		77	female	no	9	Hyperventilation / psychogenic			yes	no	yes	no	no	no		no	no	no	7.34	146	56.6		3.7	30.2	no	no	no	no	no	no	no	no	no	no	yes	no
Home	15	150	85	104	93	25	255	37.9	0	yes	yes	no	4	59	female	no	11	eCOPD			no	yes	yes	no	yes	no		no	no	no							Yes	no	no	no	no	no	no	no	no	no	yes	no
Home	15	183	104	100	77	25		38.1	0	yes	no	yes		91	female	no	6	Pneumonia	Hypertensive crisis leading to decomoensated heart failure		yes	yes	yes	no	yes	no		no	no	no	7.47	66.5	32		-0.3	23.2	no	Yes	no	no	no	no	no	Yes	no	Yes	yes	no
Others	15	140	87	99	98	18	163	37.5	0	yes	no	no	3	45	female	no	2	Dyspnea in cancer			no	no	no	no	no	no		no	no	no							no	no	no	no	no	no	no	no	no	no	yes	no
Street	15	150	70	110	88	20	117	38.5	0	yes	yes	no		64	male	no	7	Pneumonia			no	no	no	no	yes	no		no	no	no	7.46	55	38.1		3	27.1	no	Yes	no	no	no	no	no	no	no	no	yes	no
Senior citizen's home	7	141	70	80	85	8	186	37.3	0	yes	no	yes	3	66	male	no	1	Occluded tracheostomy			no	yes	no	no	no	yes	2	no	no	no							no	no	no	no	no	no	no	no	no	no	yes	no
Home	15	157	97	126	70	34	422	36.4	0	yes	yes	no	5	56	female	no	2	Pneumonia			no	no	no	no	no	yes	48	no	yes	yes							no	Yes	no	no	no	no	no	no	no	no	no	yes
Senior citizen's home	9	110	70	126	74	22	129	36.3	0	yes	yes	no	4	70	female	no	15	Decompensated heart failure			no	no	no	no	no	yes	360	no	yes	no							no	no	no	no	no	no	no	no	no	Yes	no	yes
Home	15	170	70	99	75	38	229	35.9	0	yes	yes	yes	4	81	female	no	20	Pneumonia			yes	yes	no	no	no	no		no	no	no	7.41	89.2	39.7		0.4	25.1	no	Yes	no	no	no	no	no	no	no	no	no	yes
Home	15	160	48	60	85	34	115	36.9	0	yes	no	no	4	94	male	no	8	Decompensated heart failure			yes	yes	no	no	no	no		no	no	no	7.41	67.9	46.1		3.8	28.9	no	no	no	no	no	no	no	no	no	Yes	yes	no
Senior citizen's home		140	60	80	65		232	36.1		yes	no	no	4	80	male	no	1	Pneumonia			no	no	no	no	no	no		yes	yes	no	7.38	57.1	43		0.1	25.3	no	Yes	no	no	no	no	no	no	no	no	no	yes
Home	15	177	84	80	89	16	163	37.4		yes	no	no	4	81	male	no	7	Pneumonia			yes	yes	yes	no	no	no		no	no	no	7.48	55.7	33.4		1.7	25	no	Yes	no	no	no	no	no	no	no	no	no	yes
Home	15	184	91	63	95			36.4	0	yes	no	no	3	81	male	no	2	Exclusion ACS‎/ PE			no	no	no	no	no	no		no	no	no							no	no	no	no	no	no	no	no	no	no	yes	no
Home	15	140	57	120	85	25	120	36.8	0	yes	yes	no	5	69	female	no	17	eCOPD			no	no	no	no	no	yes	48	no	no	yes							Yes	no	no	no	no	no	no	no	no	no	yes	no
Home	15	120	70	90	89	24	173	36.2	0	yes	no	no	3	83	female	no	6	Anemia			no	no	no	no	yes	no		no	no	no							no	no	no	no	no	no	no	no	no	no	yes	no
Home	15	184	115	110	85	30		37	0	yes	yes	no	5	73	male	no	1	hypertensive Crisis			no	no	no	no	no	yes	24	no	no	no							no	no	no	no	no	no	no	Yes	no	no
Home	15	140	98	87	81	20	118	37	0	yes	yes	yes	4	61	male	no	6	eCOPD			yes	no	yes	no	no	no		no	no	no	7.43	68.6	48.9		7.1	32.3	Yes	no	no	no	no	no	no	no	no	no	yes	no
Home	15	168	103	140	85			36.6		yes	yes	yes	4	55	male	no	6	eCOPD			no	no	no	no	no	no		no	no	no	7.32	55.5	43.8		-3.6	22.4	Yes	no	no	no	no	no	no	no	no	no	yes	no
Senior citizen's home	15	170	90	90	70	14	210	37.5	4	yes	no	no	4	71	female	no	8	NSTE-ACS			no	yes	no	yes	no	no		no	no	no	7.42	172	35.1		-2.1	22.5	no	no	Yes	no	no	no	no	no	no	no	no	yes
Home	15	180	68	94	86	20	171	35.4	2	yes	yes	no	3	66	female	no	1	eCOPD			no	no	yes	yes	no	no		no	no	no	7.37	56.7	40.2		-1.7	23.4	Yes	no	no	no	no	no	no	no	no	no	yes	no
Senior citizen's home	15	132	80	97	77		158	37.1		yes	no	no	4	88	female	no	8	Dysrhythmia leading to decompensated heart failure			yes	no	yes	yes	yes	no		no	no	no	7.37	89.4	33.5		-5.3	19.5	no	no	no	no	no	no	no	no	Yes	Yes	yes	no
Home	15	150	70	116	80	28	129	36.4	0	yes	yes	no	4	82	female	no	16	Hypertensive crisis leading to decomoensated heart failure	eCOPD		yes	no	no	no	yes	yes	24	no	no	yes							Yes	no	no	no	no	no	no	Yes	no	Yes	yes	no
Street	15	124	84	81	94	16				yes	no	no	4	46	male	no	16	eCOPD			no	no	yes	no	no	no		no	no	no	7.42	61.4	54.6		9.6	35.5	Yes	no	no	no	no	no	no	no	no	no	no	yes
Praxis	15	160	94	88	97					yes	no	no	4	54	female	no	4	Others			no	no	no	no	no	no		no	no	no	7.43	73.8	37		0.4	24.6	no	no	no	no	no	no	no	no	no	no	yes	no
Home	15			84	86		92	37.1		yes	yes	no	4	76	male	no	15	Pneumonia			no	yes	yes	no	no	no		no	no	no	7.4	66.3	35.9		-2.5	22.1	no	Yes	no	no	no	no	no	no	no	no	no	yes
Home	15	112	67	76	73		310	36.5		yes	no	no	4	75	female	no	6	Pulonary Embolism			yes	no	no	no	no	yes	24	no	no	no							no	no	no	no	Yes	no	no	no	no	no	no	yes
Home	15	199	110	106	81	22	137	36.4	0	yes	yes	no	4	56	male	no	4	eCOPD			no	no	yes	no	no	no		no	no	no	7.32	65.6	61.2		4.7	31.8	Yes	no	no	no	no	no	no	no	no	no	yes	no
Praxis	15	150	100	100	100	12	112		2	yes	no	no	3	28	female	no	1	Gastrointestinal bleeding			no	no	no	no	no	no		no	no	no							no	no	no	no	no	no	no	no	no	no	yes	no
Home	15	180	80	98	92	30				yes	no	no	3	72	female	no	2	eCOPD			no	no	yes	no	yes	no		no	no	no	7.47	132	46.5		9.4	34	Yes	no	no	no	no	no	no	no	no	no	yes	no
Praxis	15	123	89	64	90				6	yes	no	no	5	33	female	no	8	Pneumothorax			yes	no	no	no	no	yes	3	no	no	no							no	no	no	no	no	no	no	no	no	no	yes	no
Home	15	152	100	130	96	32	133	36.1	0	yes	no	no	4	78	male	no	7	eCOPD			no	no	no	no	no	no		no	no	no							Yes	no	no	no	no	no	no	no	no	no	yes	no
Senior citizen's home	13	177	120	150	76	20	195	36.1		yes	no	no	3	96	female	no	3	Dysrhythmia leading to decompensated heart failure			no	no	no	no	no	no		no	yes	no	7.35	88.4	28.9		-8.8	15.8	no	no	no	no	no	no	no	no	Yes	Yes	yes	no
Home	15	129	101	60	97	18			5	yes	no	no		89	female	no	4	Others			no	no	no	no	no	no		no	no	no							no	no	no	no	no	no	no	no	no	no
Home	15	194	102	145	69		332	38.9		yes	yes	no	5	59		no		NSTE-ACS			no	no	no	no	no	yes	10	no	no	no							no	no	Yes	no	no	no	no	no	no	no	no	yes
Home	15	132	71	110	91	24	161	35.5	0	yes	yes	yes	4	56	female	no		NSTE-ACS			no	no	no	no	no	no		no	no	no	7.43	66.6	29		-4.3	19.2	no	no	Yes	no	no	no	no	no	no	no	no	yes
Home	15	195	90	88	88		106	38.1		yes	no	no	5	82	female	no	17	eCOPD	hypertensive Crisis		no	no	no	no	no	no		no	no	no	7.48	54	57.2		16.6	42.1	Yes	no	no	no	no	no	no	Yes	no	no	yes	no
Home	15	140	93	110	97		154	36.7		yes	yes	no	4	77	male	no	10	eCOPD			yes	yes	yes	no	no	no		no	no	no	7.4	80.9	37.4		-1.4	23.2	Yes	no	no	no	no	no	no	no	no	no	yes	no
Shop	15	253	168	92	99	16	180			yes	no	no	4	60	male	no	1	hypertensive Crisis			no	no	no	no	no	no		no	no	no							no	no	no	no	no	no	no	Yes	no	no	yes	no
Home	15	180	111	95	91	20	106	36.5		yes	no	no		71	male	no	2	eCOPD			yes	no	no	no	no	no		no	no	no	7.31	109	55.6		1.3	28.3	Yes	no	no	no	no	no	no	no	no	no	yes	no
Home	15	84	52	90	99	25	120	37	0	yes	no	no	5	74	male	no	21	NSTE-ACS	Anemia		no	no	no	no	no	yes	84	no	yes	yes	7.46	122	50.1		11.1	35.6	no	no	Yes	no	no	no	no	no	no	no	no	yes
Senior citizen's home	10	108	67	75	93	18	145	37.2		yes	no	yes	4	85	male	no	6	Others			no	yes	yes	no	no	no		no	no	no							no	no	no	no	no	no	no	no	no	no
Home	15	190	80	76	88	20	97	36.8	0	yes	no	yes	3	74	female	no	12	Decompensated heart failure			no	no	no	no	yes	no		no	no	no	7.46	75.4	41.7		5.5	29.8	no	no	no	no	no	no	no	no	no	Yes	yes	no
Home	15	108	70	95	98	20	114	37.4	0	yes	yes	no	4	84	male	no	2	eCOPD			yes	no	no	no	no	no		no	no	no							Yes	no	no	no	no	no	no	no	no	no	yes	no
Home	15	166	83	98	90	16	119	36.4	0	yes	yes	no	3	76	male	no	13	eCOPD			yes	yes	yes	no	yes	no		no	no	no	7.38	98.7	46		1.6	26.9	Yes	no	no	no	no	no	no	no	no	no	yes	no
Home	15	139	71	77	91	16	95	36.6	0	yes	yes	no	3	84	male	yes	0	eCOPD			no	no	no	yes	no	no		no	no	no	7.48	65.6	31.7		0	23.5	Yes	no	no	no	no	no	no	no	no	no	yes	no
Home	15	136	86	90	90		100	37.2		yes	yes	yes		84	male	no	9	eCOPD			no	no	yes	yes	no	no		no	no	no	7.49	51.9	33.9		2.1	25.6	Yes	no	no	no	no	no	no	no	no	no	yes	no
Home	15	185	100	82	100	27			10	yes	yes	no	3	64	male	no	7	Others			no	no	no	no	no	no		no	no	no							no	no	no	no	no	no	no	no	no	no	yes	no
Senior citizen's home	10	170	100	96	70		240	36.2		yes	no	no	4	92	male	no	1	Aspiration pneumonia			no	no	no	no	no	no		no	yes	no	7.36	76.5	53		3.9	29.9	no	Yes	no	no	no	no	no	no	no	no	yes	no
Home	14	160	80	97	97	18		36.4	1	yes	no	no	3	94	male	no	13	Pneumonia	Urinary tract infection		yes	no	no	no	no	no		no	no	no	7.43	66.3	35		-0.5	23.4	no	Yes	no	Yes	no	no	no	no	no	no	no	yes
Home	15	172	92	89	98	22			0	no	yes	no	4	62	female	no	5	Pneumonia			no	no	yes	no	no	no		no	no	no	7.51	49.8	28.4		0.2	22.5	no	Yes	no	no	no	no	no	no	no	no	no	yes
Home	15	185	90	106	81	25	121	38.1	0	yes	yes	yes	3	67	female	no	35	eCOPD			yes	yes	yes	no	no	yes	672	no	no	yes							Yes	no	no	no	no	no	no	no	no	no	yes	no
Home	15	139	107	91	94	14		38.4		yes	no	no	3	88	female	no	9	Pneumonia			no	no	no	no	no	yes	96	no	yes	yes	7.48	75.6	28.6		-1.9	21.3	no	Yes	no	no	no	no	no	no	no	no	no	yes
Home	15	117	68	102	95	20				yes	yes	no	3	84	male	no	74	eCOPD			no	no	yes	yes	no	yes	1440	yes	no	yes	7.5	75.2	40.5		7.6	31.5	Yes	no	no	no	no	no	no	no	no	no	no	yes
Home	15	194	103	110	76	18	131	36.3	0	yes	yes	no	4	74	male	no	58	eCOPD			yes	no	yes	no	no	yes	1080	no	no	yes							Yes	no	no	no	no	no	no	no	no	no	yes	no
Home	15	190	100	86	84	25		35.8	0	yes	no	yes	4	89	female	no	2	Pneumonia			no	yes	no	no	yes	yes	4	no	yes	no							no	Yes	no	no	no	no	no	no	no	no	no	yes
Home	15	150	105	135	90					yes	no	no	4	26	male	no	1	Asthma			no	no	no	no	no	no		no	no	no	7.35	85.7	41		-3	22.4	no	no	no	no	no	Yes	no	no	no	no	yes	no
Senior citizen's home	15	205	118	100	97	30		37.3	0	yes	no	no	4	93	female	no	5	eCOPD			yes	no	yes	no	no	no		no	no	no	7.36	71.3	53.4		4.1	30.1	Yes	no	no	no	no	no	no	no	no	no	yes	no
Senior citizen's home	15	171	87	65	88	16	183	36.6		yes	no	yes		92	female	no	3	Decompensated heart failure			yes	yes	no	no	yes	no		no	no	no	7.4	64.1	69.9		16.6	43.3	no	no	no	no	no	no	no	no	no	Yes	yes	no
Home	15	130	80	90	87	26	136	36.6	0	yes	yes	no	4	56	male	no	2	eCOPD			yes	no	yes	yes	yes	no		no	no	no	7.43	68.5	60.5		2.4	26.9	Yes	no	no	no	no	no	no	no	no	no	yes	no
Street	15	119	76	90	97	14		35.3	0	yes	no	no	4	54	male	no	1	Exclusion ACS‎/ PE			no	no	yes	no	no	no		no	no	no							no	no	no	no	no	no	no	no	no	no	yes	no
Home	15	175	104	90	88	30		36.7	0	yes	yes	no	4	83	female	no	6	eCOPD			no	no	yes	no	no	no		no	no	no	7.42	66.6	45.1		4.4	29.3	Yes	no	no	no	no	no	no	no	no	no	yes	no
Home	15	126	88	106	93	18	156	35.9		yes	no	no	4	78	male	no	14	Pneumonia			no	no	no	no	no	yes	72	yes	no	no	7.46	64.6	22.7		-6.6	16	no	Yes	no	no	no	no	no	no	no	no	no	yes
Praxis	15	175	111	94	99	14	88		5	yes	no	no	5	53	male	no	7	Pulonary Embolism			no	no	no	no	no	no		no	no	no	7.47	66.3	30.9		-0.6	22.4	no	no	no	no	Yes	no	no	no	no	no	yes	no
Home	12	166	75	110	44	18	219	38.2		yes	yes	yes	4	87	female	no		Decompensated heart failure			no	no	no	no	no	yes	96	no	no	yes							no	no	no	no	no	no	no	no	no	Yes	no	yes
Home	15			105	93			37.3	0	yes	no	yes	3	77	female	no	9	Pneumonia			yes	no	yes	yes	no	no		no	no	no	7.43	60.2	53.1		9.6	35	no	Yes	no	no	no	no	no	no	no	no	no	yes
Street	15	160	110	111	96	19	110	36	0	yes	no	no	3	51	male	no	2	eCOPD			no	no	yes	no	no	no		no	no	no	7.31	73.4	50.5		-1	25.6	Yes	no	no	no	no	no	no	no	no	no	yes	no
Praxis	15	150	70	79	98	14			8	yes	no	no	4	67	male	no	14	Others			no	no	no	no	no	no		no	no	no							no	no	no	no	no	no	no	no	no	no	no	yes
Senior citizen's home	15	170	100	78	83	25	130	35.6	0	yes	yes	no	5	64	male	no	3	eCOPD			no	no	yes	no	yes	yes	24	no	no	no	7.26	90.9	49.8		-4.8	22.1	Yes	no	no	no	no	no	no	no	no	no	yes	no
Senior citizen's home	15	120	70	115	77	18	148	36.7	0	yes	yes	no		73	female	no	82	Pulonary Embolism	eCOPD		yes	no	no	no	no	yes	1896	no	no	no							Yes	no	no	no	Yes	no	no	no	no	no	yes	no
Senior citizen's home	13	130	90	99	85	18	213	37.4		no	no	yes	3	78	female	no	1	Decompensated heart failure			yes	no	yes	no	yes	no		no	yes	no							no	no	no	no	no	no	no	no	no	Yes	yes	no
Home	15	200	100	107	97	16	133			yes	no	no	3	85	female	no	11	hypertensive Crisis			no	no	no	no	no	no		no	no	no	7.43	65.6	32.8		-2	21.9	no	no	no	no	no	no	no	Yes	no	no	yes	no
Home	15	160	81	88	96		172	37	8	yes	no	no	3	68	female	no		NSTE-ACS			yes	no	no	yes	no	no		no	no	no							no	no	Yes	no	no	no	no	no	no	no
Praxis	15	107	60	135	82	22	95	37.9	3	yes	yes	no	4	44	male	no	14	Pneumonia			yes	no	yes	yes	no	yes	168	no	no	no	7.5	97.9	30.1		0.5	23.3	no	Yes	no	no	no	no	no	no	no	no	no	yes
Home	15	128	82	104	95	16	141	36.5		yes	no	no	3	62	female	no	6	eCOPD			no	no	yes	no	no	no		no	no	no	7.46	60.6	29.8		-1.8	21.3	Yes	no	no	no	no	no	no	no	no	no	yes	no
Praxis	15	85	45	78	94	20	130	36.8		yes	no	no	3	82	male	no		Others			no	no	no	no	no	no		no	no	no							no	no	no	no	no	no	no	no	no	no
Home	15	178	102	82	97	24	120			yes	yes	no	4	73	male	no	3	eCOPD			no	no	yes	no	no	no		no	no	no	7.37	78.9	48.5		2.2	27.9	Yes	no	no	no	no	no	no	no	no	no	yes	no
Home	15	160	80	92	96	25	92	39		yes	no	no	3	60	male	yes	0	Gastroenteritis			no	no	no	no	no	no		no	no	no							no	no	no	no	no	no	no	no	no	no	no	yes
Shop	15	140	90	106	87	20	68			yes	yes	no	3	56	male	no	9	eCOPD			no	no	yes	no	no	no		no	no	no	7.47	66.4	34.8		1.2	25.1	Yes	no	no	no	no	no	no	no	no	no	yes	no
Senior citizen's home	14	174	100	138	54	30		36.9	0	yes	no	yes	5	68	male	no	7	Decompensated heart failure			no	yes	no	no	no	no		no	no	no	7.56	58.1	30.9		5.2	27.8	no	no	no	no	no	no	no	no	no	Yes	yes	no
Home	15	151	103	120	80	20		36.9		yes	yes	no		95	female	no	12	Decompensated heart failure			no	no	no	no	yes	no		no	no	no	7.4	51.3	56		8.4	34.5	no	no	no	no	no	no	no	no	no	Yes	yes	no
Home	13	141	88	68	80	20	148	36.4	0	yes	no	yes	5	84	male	no	7	Decompensated heart failure			no	no	no	no	no	no		no	yes	no	7.27	109	48.5		4.6	22.4	no	no	no	no	no	no	no	no	no	Yes	yes	no
Home	15	166	108	135	98	20	119	36.7		yes	no	no	3	65	female	no	1	hypertensive Crisis			no	no	no	no	no	no		no	no	no							no	no	no	no	no	no	no	Yes	no	no	yes	no
Home	15	150	80	95	98		181	37	0	yes	yes	no	4	83	male	no	7	Decompensated heart failure			no	yes	yes	no	yes	no		no	no	no	7.37	115	44.8		0.6	26	no	no	no	no	no	no	no	no	no	Yes	no	yes
Home	15	183	92	81	95	30	100	35.8	0	yes	yes	no	3	73	male	no	6	eCOPD			no	no	no	yes	no	no		no	no	no							Yes	no	no	no	no	no	no	no	no	no	yes	no
Senior citizen's home	15	202	109	114	80		180		0	yes	no	yes	4	80	male	no	12	eCOPD			no	yes	no	no	no	no		no	no	no	7.39	79.3	47.4		2.9	28.4	Yes	no	no	no	no	no	no	no	no	no	no	yes
Home	15			70	89	24			0	no	yes	no	4	77	female	no	5	Decompensated heart failure			yes	no	yes	yes	yes	no		no	no	no	7.47	65	35.3		1.7	25.5	no	no	no	no	no	no	no	no	no	Yes	no	yes
Home	15			98	95	20		36.7	0	yes	no	no	2	66	female	no	1	Others			no	no	no	no	no	no		no	no	no							no	no	no	no	no	no	no	no	no	no	yes	no
Street	15	158	98	110	88	18		36.4	0	yes	yes	yes	3	52	male	no	5	Pneumonia			no	no	yes	no	no	yes	2	no	no	no	7.46	51.2	38.3		3.5	27.5	no	Yes	no	no	no	no	no	no	no	no	no	yes
Home	15	144	105	113	85	20			0	yes	yes	no	5	46	female	yes	0	Poor general condition			no	no	no	no	no	no		no	no	no							no	no	no	no	no	no	no	no	no	no
Street	15	115	65	72	80	15	305	36.8	0	no	no	yes	3	76	female	no	9	Pneumonia			yes	yes	no	no	no	yes	144	no	no	yes	7.35	68.5	36.1		-5.1	20	no	Yes	no	no	no	no	no	no	no	no	no	yes
Home	15			84	96	25		36.2	0	yes	yes	no	3	64	male	no	9	eCOPD			yes	no	yes	no	no	no		no	no	no	7.41	66.6	48.5		5	30.4	Yes	no	no	no	no	no	no	no	no	no	yes	no
Home	15	130		125	91		157			yes	yes	no	3	30	female	yes	0	Asthma			no	no	no	no	no	no		no	no	no	7.48	82.9	25.9		-3.7	19.1	no	no	no	no	no	Yes	no	no	no	no	yes	no
Praxis	15	155	117	69	98	16				yes	no	no	4	71	male	no	1	Pulonary Embolism			no	no	yes	no	no	no		no	no	no	7.48	85.2	29.6		-1	22.2	no	no	no	no	Yes	no	no	no	no	no	yes	no
Home	15	184	98	87	94			37.2		yes	yes	no	3	101	male	no	5	Upper respiratory tract infection / bronchitis			no	no	yes	no	no	no		no	no	no	7.41	86.1	37.4		-0.5	23.9	no	no	no	no	no	no	no	no	no	no	yes	no
Home	14	120	80	94	91	15	161	37.6	0	yes	no	no	4	75	male	no	10	Pneumonia			no	no	no	no	no	no		yes	yes	no	7.41	45.5	42.6		2.3	27.1	no	Yes	no	no	no	no	no	no	no	no	no	yes
Home	15	115	70	104	94	12	195		2	yes	no	no	3	82	male	no	7	Gastrointestinal bleeding			no	no	no	no	no	no		no	no	no							no	no	no	no	no	no	no	no	no	no	yes	no
Home	15	221	126	100	98	14	124	36.5		yes	no	no	3	78	male	no	1	hypertensive Crisis			no	no	no	no	no	no		no	no	no	7.48	67.8	32.3		0.5	23.9	no	no	no	no	no	no	no	Yes	no	no	yes	no
Home	15	179	152	122	98	24	135	37.5		yes	no	no	3	58	female	no	5	Others			no	no	yes	no	no	no		no	no	no	7.4	57.5	41		0.1	25.1	no	no	no	no	no	no	no	no	no	no
Home	15	137		72	96				0	yes	no	no	3	101	male	no	4	Upper respiratory tract infection / bronchitis			no	no	yes	no	no	no		no	no	no							no	no	no	no	no	no	no	no	no	no	no	yes
Home	15	146	96	80	88	14	121	37		yes	yes	no	4	62	male	no	1	eCOPD			no	no	no	no	no	no		no	no	no	7.53	73	26.4		0.1	22.1	Yes	no	no	no	no	no	no	no	no	no	yes	no
Home	15	120	70	90	87	19	72	38.9	0	yes	yes	yes	3	71	male	no	10	Pneumonia			no	no	yes	no	no	no		no	no	no	7.44	60.9	37.3		1.3	25.5	no	Yes	no	no	no	no	no	no	no	no	no	yes
Home	15	132	91	128	91	24	200	36.7	0	yes	no	yes	4	74	male	no	118	Aspiration pneumonia			yes	yes	no	no	no	yes	2800	yes	no	no	7.39	81	44.4		1.2	26.6	no	Yes	no	no	no	no	no	no	no	no	yes	no
Street	15	220	120	74	82	18	190	36	0	yes	no	no	4	74	male	no	1	hypertensive Crisis			no	yes	no	no	no	no		no	no	no	7.36	64.9	39.8		-2.9	22.3	no	no	no	no	no	no	no	Yes	no	no	yes	no
Senior citizen's home	12	120	74	105	92	25	39.2	0	1	no	no	yes	4	72	male	no		Others			no	no	no	no	yes	no		no	no	no							no	no	no	no	no	no	no	no	no	no	no	yes
Home	14	116	60	97	78	50		36.1	0	yes	no	no	3	88	female	no	5	Pneumonia			no	no	no	no	no	yes	96	no	yes	no	7.49	36.9	36.6		3.8	27.6	no	Yes	no	no	no	no	no	no	no	no	yes	no
Home	15	170	100	134	78		184	39.5		no	no	no	3	63	female	no	17	Pneumonia			yes	yes	no	no	no	no		no	no	no	7.38	67.6	36.6		-2.9	21.8	no	Yes	no	no	no	no	no	no	no	no	yes	no
Home	13	120	98	132	96	16	180	36		yes	yes	no	4	71	female	no	1	Poor general condition			no	no	no	no	no	yes	20	no	yes	no							no	no	no	no	no	no	no	no	no	no	yes	no
Home	3	109	53	110	84	20	227	35	0		no	no	5	74	female	no	1	Intracerebral hemorrhage			no	no	no	no	no	no		no	yes	no							no	no	no	no	no	no	no	no	no	no	no	yes
Praxis	15	116		190	97	14	123	38.3	0	yes	no	no	5	44	male	no	29	Dysrhythmia leading to decompensated heart failure			no	no	no	no	yes	yes	480	no	no	no							no	no	no	no	no	no	no	no	Yes	Yes	yes	no
Home	15	194	99	82	93	20	121	36.6		yes	no	no	4	88	female	no	9	Decompensated heart failure			yes	no	no	no	yes	no		no	no	no	7.44	77.4	34.2		-0.7	23.2	no	no	no	no	no	no	no	no	no	Yes	yes	no
Home	15	190	96	86	96	19	155	37.6	0	yes	no	no	4	73	female	no	6	eCOPD			yes	yes	yes	no	yes	no		no	no	no	7.42	54.2	38.2		0.4	24.9	Yes	no	no	no	no	no	no	no	no	no	yes	no
Home	15	155	84	72	72		123	36.3		yes	no	no	4	78	male	no	5	Decompensated heart failure			no	no	no	no	yes	no		no	no	no	7.43	92.7	28.7		-4.6	18.9	no	no	no	no	no	no	no	no	no	Yes	yes	no
Home	7	75	50	120	63		127		0	yes	no	no	5	76	male	no	1	Dyspnea in cancer			no	no	no	no	no	no		no	yes	no							no	no	no	no	no	no	no	no	no	no	yes	no
Home	15	99	67	116	99	20	104			yes	no	no	3	74	female	no	3	Dysrhythmia leading to decompensated heart failure			no	yes	no	no	no	no		no	no	no	7.61	71.9	27.3		5.8	27.1	no	no	no	no	no	no	no	no	Yes	Yes	yes	no
Senior citizen's home	14	110	65	90	87	15	211	37.1		no	no	yes	3	83	male	no	10	Pneumonia			no	yes	no	no	no	no		no	yes	no							no	Yes	no	no	no	no	no	no	no	no	yes	no
Home	9	170	112	124	56	16	253	35.3	0	no	yes	yes	5	79	female	no	5	Pneumonia			no	yes	yes	no	no	yes	29	no	no	no							no	Yes	no	no	no	no	no	no	no	no	no	yes
Praxis	15	120	75	86	98				3	yes	no	no	4	94	male	no	3	Exclusion ACS‎/ PE			yes	no	no	no	no	no		no	no	no							no	no	no	no	no	no	no	no	no	no	yes	no
Home	15	170	100	99	100	14	145		7	yes	no	no	3	75	female	no	1	Exclusion ACS‎/ PE			no	no	no	no	no	no		no	no	no							no	no	no	no	no	no	no	no	no	no	yes	no
Home	15	160	80	90	98	20	137	36.5	9	no	yes	no	4	61	male	no		Aortic dissection			no	no	no	no	no	no		no	no	no	7.41	59.9	40.8		1.4	26.1	no	no	no	no	no	no	no	no	no	no	no	yes
Home	15	162	94	104	87	20	143	36.1	0	yes	yes	yes	4	67	female	no	3	Decompensated heart failure			yes	yes	no	no	no	no		no	no	no	7.41	69.9	37.3		-0.6	23.9	no	no	no	no	no	no	no	no	no	Yes	yes	no
Senior citizen's home	15	169	101	134	80	22	112	38.5	0	yes	no	yes	3	87	male	no	13	Dysrhythmia leading to decompensated heart failure	Pneumonia		no	yes	no	no	no	yes	312	no	yes	no							no	Yes	no	no	no	no	no	no	Yes	Yes	yes	no
Work	15	140	70	88	97	14	109	37.6	7	yes	no	no	4	51	male	no	4	Exclusion ACS‎/ PE			no	no	no	no	no	no		no	no	no							no	no	no	no	no	no	no	no	no	no	yes	no
Praxis	15	150	80	100	95		99			yes	no	no	3	80	female	no		Decompensated heart failure	NSTE-ACS		no	yes	no	no	yes	no		no	no	no	7.52	69.3	30		1.7	24.6	no	no	Yes	no	no	no	no	no	no	Yes	yes	no
Home	15	130	89	90	90	18	105		8	yes	yes	no	4	79	male	no	9	Decompensated heart failure			no	no	yes	no	no	no		no	no	no	7.44	51.7	30.8		-2.6	20.9	no	no	no	no	no	no	no	no	no	Yes	yes	no
Home	15	159	76	88	93	14	215		5	yes	no	no	4	92	female	no		NSTE-ACS	Pneumonia		no	yes	no	no	no	no		no	no	no	7.42	57.9	31.2		-4	20.1	no	Yes	Yes	no	no	no	no	no	no	no	yes	no
Senior citizen's home	15	138	93	110	84		216		8	yes	no	no	3	90	female	no		NSTE-ACS			yes	no	no	no	yes	no		no	no	no							no	no	Yes	no	no	no	no	no	no	no	yes	no
Home	15	160	70	87	99	18		38.7	5	yes	no	no	3	42	male	no		Pneumonia	NSTE-ACS		no	no	no	no	no	no		no	no	no	7.46	71.7	34.1		0.2	24	no	Yes	Yes	no	no	no	no	no	no	no	yes	no
Home	15	160	91	76	100	15	118		8	yes	no	no	4	52	female	no	1	Exclusion ACS‎/ PE			yes	no	no	no	no	no		no	no	no							no	no	no	no	no	no	no	no	no	no	yes	no
Home	15	152	108	129	86	20	169	36	0	yes	no	yes	3	77	male	no	6	Dysrhythmia			yes	no	no	no	no	no		no	no	no							no	no	no	no	no	no	no	no	Yes	no	no	yes
Home	15	140	80	120	96	20	110			yes	no	no		42	male	yes	0	Upper respiratory tract infection / bronchitis			no	no	yes	no	no	no		no	no	no							no	no	no	no	no	no	no	no	no	no	no	yes
Work	15	169	100	89	98		121		2	yes	no	no	4	57	female	no	1	Exclusion ACS‎/ PE			yes	no	no	no	no	no		no	no	no							no	no	no	no	no	no	no	no	no	no	yes	no
Home	9	148	92	120	45	25	200		0	yes	no	no	5	75	male	no	44	Pneumonia			yes	no	no	no	no	yes	792	yes	no	yes							no	Yes	no	no	no	no	no	no	no	no	no	yes
Home	15	179	114	80	89	30	139	35.9	0	yes	no	no	5	84	male	no	4	Pneumonia			yes	no	no	no	no	yes	52	no	yes	yes	7.32	61.9	55		1.6	28.2	no	Yes	no	no	no	no	no	no	no	no	no	yes
Home	14	194	140	100	97	28	117			yes	yes	no	3	49	male	no	1	hypertensive Crisis			no	no	no	no	no	no		no	no	no	7.46	67	31		-0.4	21.9	no	no	no	no	no	no	no	Yes	no	no	yes	no
Shop	14	120	70	100	85	14	153		0	yes	no	no	3	76	female	no	9	eCOPD			no	no	yes	no	no	yes	20	no	no	no	7.36	83.9	57.9		6.2	32	Yes	no	no	no	no	no	no	no	no	no	no	yes
Senior citizen's home	13	134	90	113	70	34	270	37		yes	no	yes	4	76	female	no	9	Dehydration			no	no	no	no	no	no		no	no	no	7.43	51.6	34.7				no	no	no	no	no	no	no	no	no	no
Home	15	210	110	86	84	20	247	36.4	0	yes	no	yes	4	90	female	no	9	Dysrhythmia leading to decompensated heart failure			yes	no	no	no	yes	no		no	no	no	7.37	93.6	50.8		3.2	28.8	no	no	no	no	no	no	no	no	Yes	Yes	yes	no
Home	10	150	70	102	55	22	220	37.4	0	yes	no	yes	5	48	female	no					no	yes	no	no	no	yes	15	no	no	no	7.09						no	no	no	no	no	no	no	no	no	no
Home	15	160	100	78	95	20	108	36	0	no	no	yes	3	94	female	no	7	Decompensated heart failure			no	no	no	no	yes	no		no	no	no	7.4	48	39		1.4	25	no	no	no	no	no	no	no	no	no	Yes	no	yes
Home	15	190	100		80	20	216	38.5	0	yes	no	no	3	75	male	no	7	Decompensated heart failure			yes	no	no	no	yes	no		no	no	no	7.35	57.3	42				no	no	no	no	no	no	no	no	no	Yes	no	yes
Home	15	210	86	77	97	25	277	37.4		yes	no	no	3	65	male	no	1	eCOPD			no	no	no	yes	yes	no		no	no	yes	7.34	66.8	50.3				Yes	no	no	no	no	no	no	no	no	no	yes	no
Home	9	160		135	92		215	36.5		yes	no	no		83	male	no	1	Decompensated heart failure			yes	yes	no	yes	yes	yes	30	no	no	no	7.26	47	82				no	no	no	no	no	no	no	no	no	Yes	yes	no
Praxis	15	170	90	90	92	16	147	35.6	3	yes	yes	no	3	55	male	no	1	eCOPD			yes	no	yes	no	no	no		no	no	no	7.43	65.5	32.4				Yes	no	no	no	no	no	no	no	no	no	yes	no
Home	14	140	80	140	80	30	153	39.7	0	no	yes	yes	4	75	male	no	7	eCOPD			yes	no	no	yes	no	yes	15	no	no	no	7.32	84.7	53.8		0.4	26	Yes	no	no	no	no	no	no	no	no	no	yes	no
Others	15	130	70	88	92	16	143	37.4	0	yes	yes	no	3	69	male	no	5	eCOPD			yes	no	no	yes	no	no		no	no	no	7.43	65	40				Yes	no	no	no	no	no	no	no	no	no	yes	no
Home	15	160	70	88	94	22	149	36.7	0	yes	yes	no	3	59	female	yes	0				no	no	no	yes	no	no		no	no	no							no	no	no	no	no	no	no	no	no	no
Senior citizen's home	10	110	70	110	87	22		36.4	0	no	no	yes	4	23	male	no	0	Aspiration pneumonia			yes	no	yes	no	no	no		no	no	no	7.49	65	38			29	no	Yes	no	no	no	no	no	no	no	no	yes	no
Home	15	136	81	153	96	35	192		0	yes	no	yes	5	81	female	no	13	Dysrhythmia leading to decompensated heart failure			no	yes	no	no	no	no		no	no	no		64	32				no	no	no	no	no	no	no	no	Yes	Yes	yes	no
Home	15	220	110	146	92	25			0	yes	yes	no	4	61	male	no		NSTE-ACS			no	no	no	no	yes	no		no	no	no	7.3	68	43				no	no	Yes	no	no	no	no	no	no	no	no	yes
Senior citizen's home	14	123	99	110	81					yes	no	yes	4	60	female	no	5	Aspiration pneumonia			yes	yes	no	no	no	no		no	no	no	7.49	37.9	36		3.3		no	Yes	no	no	no	no	no	no	no	no	yes	no
Home	15	180	100	100	77		187	37.5	0	yes	yes	no	4	89	female	no	12	Decompensated heart failure			yes	yes	no	no	yes	no		no	no	no	7.42	57	32.1		-2.3		no	no	no	no	no	no	no	no	no	Yes	yes	no
Senior citizen's home	15	115	77	113	89	28	168	37.3	0	yes	yes	yes	4	84	male	no	10	Pneumonia			no	no	yes	no	no	yes	44.5	no	no	no	7.37	65	27		-8.1	15.3	no	Yes	no	no	no	no	no	no	no	no	yes	no
Home	15	148	98	138	91	20	167	35.6	0	yes	no	no	3	76	male	no	10	Pneumonia			yes	yes	yes	no	yes	yes	5	no	no	no	7.39	104	42.1		0.5	25	no	Yes	no	no	no	no	no	no	no	no	no	yes
Home	15	180	110	120	90	30	137	37	0	yes	yes	no	4	69	female	no	2	Asthma			no	no	no	no	no	no		no	no	no	2.29	117	47.5		-3.8	22.4	no	no	no	no	no	Yes	no	no	no	no	yes	no
Home	15	110		100	68	24	203	35.2	0	yes	yes	no	4	73	female	no	5	eCOPD	Decompensated heart failure		yes	no	no	no	yes	yes	24	no	no	no	7.33	99	45		1.7	23.5	Yes	no	no	no	no	no	no	no	no	Yes	yes	no
Home	15	167	111	100	88	20	110	35	0	yes	yes	no	4	75	female	no	13	Pneumonia			yes	no	no	no	no	yes	316	no	yes	no							no	Yes	no	no	no	no	no	no	no	no	no	yes
Senior citizen's home	15	139	71	71	89	18		36.9		no	no	yes	4	87	female	no	4	Pneumonia			no	no	no	no	no	no		no	no	no							no	Yes	no	no	no	no	no	no	no	no	no	yes
Home	15	170	100		93	52	119	37.3		yes	yes	no	4	73	male	no	5	Pneumonia			no	yes	yes	no	no	yes	126	no	no	no	7.38	100	49		3.8	29	no	Yes	no	no	no	no	no	no	no	no	yes	no
Home	14	130	97	76	99	14	219	34.9	0	no	no	no	3	90	female	no	4	Dehydration			no	no	no	no	no	no		no	no	no							no	no	no	no	no	no	no	no	no	no	yes	no
Home	15	160	90	120	85	25	179	37		no	no	no	5	73	male	no	1	Pneumonia			no	no	no	no	no	yes	22	no	no	no	7.4	57	57		7.4	34	no	Yes	no	no	no	no	no	no	no	no	no	yes
Home	15	68	43	102	85		173	35.2	0	yes	no	yes	4	76	male	no		NSTE-ACS			no	no	no	no	no	yes	6	no	no	no	7.47	53.6	20.2		-5.6	18.4	no	no	Yes	no	no	no	no	no	no	no	no	yes
Senior citizen's home	10	134	63	51	78	30	176	39		yes	no	no		84	female	no	9	Pneumonia			no	no	no	no	no	yes	108	no	no	no	7.4	179	52.1		6.8	32.2	no	Yes	no	no	no	no	no	no	no	no	yes	no
Home	8	150	80	137	90	30	154	37.7	0	yes	no	yes	5	88	male	no	6	Aspiration pneumonia			no	yes	no	no	no	no		no	yes	no							no	Yes	no	no	no	no	no	no	no	no	yes	no
Home	15	140	82	80	96	16	213	36.4	3	yes	no	no	3	88	female	no	22	Decompensated heart failure			no	no	no	no	yes	yes	67	no	yes	yes	7.41	67.3	41.3		1.8		no	no	no	no	no	no	no	no	no	Yes	no	yes
Home	15	150	100	110	91		134	36.9		yes	yes	no	3	75	female	no	17	eCOPD			no	no	yes	no	no	yes	36	no	yes	yes	7.32	47	71		7.9	34.9	Yes	no	no	no	no	no	no	no	no	no	yes	no
Home	15	173	102	110	80	25	134	36.6		yes	no	no	4	77	female	no	7	eCOPD			yes	no	yes	no	no	yes	2	no	no	no	7.35	59.8	51		1.7	27.7	Yes	no	no	no	no	no	no	no	no	no	yes	no
Home	14	140	70	105	99					yes	no	no		71	male	no	8	Anemia			no	no	no	no	yes	yes	6	no	no	no	7.4	53	38			22.7	no	no	no	no	no	no	no	no	no	no	no	yes
Senior citizen's home	15	180		90	75	24	214	36.6	1	yes	no	yes	5	91	female	no	8	Pulonary Embolism			yes	no	no	no	no	yes	85	no	no	no							no	no	no	no	Yes	no	no	no	no	no	no	yes
Home	15	150	90	120	91	25	143	36.8		yes	yes	no		67	female	no		NSTE-ACS			yes	no	yes	no	no	no		no	no	no							no	no	Yes	no	no	no	no	no	no	no	yes	no
Home	15	160	90	110	98	16	175	37	0	yes	yes	no		56	female	no	4	eCOPD			no	no	yes	no	no	no		no	no	no	7.39	67	41.2		0.6	24.9	Yes	no	no	no	no	no	no	no	no	no	yes	no
Home	15	190	100	110	89	25	120	36.7	0	yes	no	no	3	80	female	no	6	eCOPD			yes	no	yes	no	no	no		no	no	no	7.35	89	44		-0.9		Yes	no	no	no	no	no	no	no	no	no	yes	no
Home	15	168	123	114	87		116	40.4		yes	yes	yes	5	66	female	no	5	eCOPD			yes	no	yes	no	no	yes	13	no	no	no	7.41	61	34		-1.8	21.5	Yes	no	no	no	no	no	no	no	no	no	yes	no
Home	15	140	102	150	91	30	124	36.5		yes	yes	no	5	26	male	no	1	Asthma			yes	yes	no	no	no	yes	13	no	no	no							no	no	no	no	no	Yes	no	no	no	no	yes	no
Others	15	145	89	120	70	24				yes	no	no	3	52	male	no	1	eCOPD			yes	no	no	no	no	no		no	no	no	7.32	78.5	76.9		9	38.6	Yes	no	no	no	no	no	no	no	no	no	yes	no
Senior citizen's home	14	136	74	114	97	12			0	yes	no	no	4	89	female	no	8	Aspiration pneumonia			no	no	no	no	no	no		no	no	no	7.43	69	31			20.5	no	Yes	no	no	no	no	no	no	no	no	yes	no
Senior citizen's home	15	170	121	133	83	24	182	36.8	0	yes	no	no	4	72	female	no	9	eCOPD			yes	no	yes	no	no	no		no	no	no	7.45	52.1	45.5		7.2	31.7	Yes	no	no	no	no	no	no	no	no	no	yes	no
Home	15	138	103	100	91	18	129	35.6	0	yes	yes	no	3	60	female	no	15	eCOPD			yes	yes	no	no	no	yes	21	no	no	yes	7.31	44	53		-0.1	26	Yes	no	no	no	no	no	no	no	no	no	yes	no
School	15	126	98	100	96	14			3	yes	no	no	3	20	female	yes	0	Others			no	no	no	no	no	no		no	no	no							no	no	no	no	no	no	no	no	no	no	yes	no
Home	15	160	80	100	90		160			yes	no	no	3	88	female	no	1	Exclusion ACS‎/ PE			no	no	no	no	no	no		no	no	no							no	no	no	no	no	no	no	no	no	no	yes	no
Home	15	180	70	88	70	20	134	36.4	0	yes	yes	no	4	56	male	no	6	eCOPD			yes	yes	yes	no	no	no		no	no	no	7.29	77	48		-3.4	22.9	Yes	no	no	no	no	no	no	no	no	no	yes	no
Senior citizen's home	10	150	86	96	96	20	232			no	no	yes	3	99	female	no	1	STEMI			yes	yes	no	no	no	no		no	yes	no							no	no	Yes	no	no	no	no	no	no	no	yes	no
Home	15	130	80	140	80	18	155	37.7	0	yes	yes	no	4	81	male	no	8	eCOPD			yes	no	no	no	no	no		no	no	no	7.46	61	30.7				Yes	no	no	no	no	no	no	no	no	no	yes	no
Senior citizen's home	15	150	90	95	95	16	139	36.5	0	yes	yes	no	3	56	male	no	6	eCOPD			yes	no	yes	no	no	no		no	no	no	7.32	67	59		2.8	29.7	Yes	no	no	no	no	no	no	no	no	no	yes	no
Home	15	170	104	90	94	20	104			yes	yes	no	3	59	male	no	5	eCOPD			yes	no	no	no	no	no		no	no	no	7.4	72	35		1.8	25	Yes	no	no	no	no	no	no	no	no	no	yes	no
Home	15	160	90	60	92	20	86	35.8		yes	yes	no	3	62	male	no	4	eCOPD			yes	no	no	no	no	no		no	no	no	7.39	51	38		-1.1	23	Yes	no	no	no	no	no	no	no	no	no	yes	no
Home	15	176	87	80	97	22		39	0	yes	no	no	3	80	male	no	8	Pneumonia			yes	no	no	no	no	no		no	no	no	7.6	63.1	26			30.2	no	Yes	no	no	no	no	no	no	no	no	yes	no
Senior citizen's home	12	130	80	96	83		136	38.8		yes	no	no	3	85	male	no	6	Pneumonia			no	no	no	no	no	no		no	no	no							no	Yes	no	no	no	no	no	no	no	no	yes	no
Home	15	205	160	124	98	24	426	37.2		yes	yes	no	4	34	female	no	1	Others			yes	no	no	no	no	no		no	no	no	7.42	100	31		-3.5	20.7	no	no	no	no	no	no	no	no	no	no
Home	15	156	95	84	99		94	36.3		yes	no	no		49	female	yes	0	Exclusion ACS‎/ PE			no	no	no	no	no	no		no	no	no	7.4	92.8	30.7				no	no	no	no	no	no	no	no	no	no	yes	no
Senior citizen's home	15	108	65	80	99			37.2		yes	no	yes	4	82	male	no	1	Others			no	no	no	no	no	yes	7	no	no	no	7.39	88.3	49.7		4.6	29.6	no	no	no	no	no	no	no	no	no	no
Senior citizen's home	8	90	60	160	38	30	55	37.2		yes	no	no	5	83	female	no	1	Aspiration pneumonia			no	yes	no	no	no	no		no	yes	no							no	Yes	no	no	no	no	no	no	no	no	yes	no
Senior citizen's home	15	201	119	99	88	22	166		0	yes	yes	no	4	79	female	no	9	Asthma			yes	no	no	yes	no	no		no	no	no							no	no	no	no	no	Yes	no	no	no	no	yes	no
Senior citizen's home		100	55	105	94	40		39.6		yes	no	no	3	82	male	no	9	Pneumonia	Decompensated heart failure		no	yes	no	no	no	yes	214	no	no	no	7.38	86	37.2		-2.5		no	Yes	no	no	no	no	no	no	no	Yes	yes	no
Home	15	130	80	120	99					yes	no	no		82	female	no	9	Decompensated heart failure			yes	no	no	no	yes	no		no	no	no							no	no	no	no	no	no	no	no	no	Yes	yes	no
Home	15	143	105	100	84		201	37.3	0	yes	yes	no	4	73	female	no	5	eCOPD			yes	yes	yes	no	no	no		no	no	no	7.4	65.1	42.3			25.6	Yes	no	no	no	no	no	no	no	no	no	yes	no
Senior citizen's home	15	102	56	112	84		251	37.2		yes	no	no		76	male	no	5	eCOPD			no	no	no	no	no	yes	122	no	yes	yes							Yes	no	no	no	no	no	no	no	no	no	yes	no
Home	15	193	134	150	97	18	328	37.4	0	yes	yes	no	3	34	female	no	2	Asthma			no	no	no	no	no	no		no	no	no	7.45	79	39				no	no	no	no	no	Yes	no	no	no	no	yes	no
Home	15	135	70	59	94		266			yes	yes	yes	3	89	male	no	23	Decompensated heart failure			yes	no	no	no	yes	no		no	no	no							no	no	no	no	no	no	no	no	no	Yes	yes	no
Home	15	150	100	97	97	35		37.6		yes	no	no	3	49	male	no	3	eCOPD			yes	no	yes	no	no	no		no	no	no							Yes	no	no	no	no	no	no	no	no	no	yes	no
Senior citizen's home	14	140	60	113	89	40	284	37.5		yes	no	yes	4	82	female	no	14	Pneumonia			no	no	no	no	no	no		no	yes	yes							no	Yes	no	no	no	no	no	no	no	no	no	yes
Home	15	194	114	103	84	22	108	36.9	0	yes	no	no	3	63	male	no	2	eCOPD			yes	no	yes	no	no	no		no	no	no							Yes	no	no	no	no	no	no	no	no	no	yes	no
Home	12	71	41	111	46		141	36.2	0	yes	no	no	5	77	male	no	18	Pneumonia			yes	yes	yes	no	no	yes	183	no	no	yes	7.21	52	91			35	no	Yes	no	no	no	no	no	no	no	no	no	yes
Others	15	185	100	110	80	25	118	37.8	0	yes	yes	no	3	65	male	no	6	eCOPD			yes	no	yes	no	no	no		no	no	no	7.3	80.3	64.2			30.5	Yes	no	no	no	no	no	no	no	no	no	yes	no
Home	15	177	82	92	74	20		35.4	0	yes	no	no		71	female	no	8	eCOPD			yes	yes	no	no	yes	yes	104	no	no	yes	7.26	59.2	110			48	Yes	no	no	no	no	no	no	no	no	no	yes	no
Home	10	160	120	115	80	34		40.6	0	yes	yes	yes	4	75	female	no	13	Pneumonia			yes	no	yes	no	yes	yes	35	no	no	yes	7.25	106	81.3			33.3	no	Yes	no	no	no	no	no	no	no	no	no	yes
Home	15	141	96	125	71	18		37.5	0	yes	yes	no	3	52	male	no	6	eCOPD			yes	yes	no	no	no	no		no	no	no	7.35	81	61			33	Yes	no	no	no	no	no	no	no	no	no	yes	no
Senior citizen's home	15	178	106	86	90		99	36.6	0	yes	yes	no	3	69	female	no	6	eCOPD			yes	no	yes	no	no	no		no	no	no	7.38	114	40			23	Yes	no	no	no	no	no	no	no	no	no	yes	no
Senior citizen's home	14	147	85	119	94	28	117	36.3	0	yes	no	yes	3	87	female	no	0	NSTE-ACS			yes	yes	no	no	no	no		no	yes	no							no	no	Yes	no	no	no	no	no	no	no	no	yes
Home	15	160	110	88	96		149			yes	no	no	4	88	female	no	5	Hypertensive crisis leading to decomoensated heart failure			yes	no	no	no	no	no		no	no	no							no	no	no	no	no	no	no	Yes	no	Yes	yes	no
Street	15	175	110	100	85	24	83	36.1	0	yes	yes	no	4	64	male	no	7	eCOPD			yes	no	yes	no	no	no		no	no	no	7.26	102	52.6			22.7	Yes	no	no	no	no	no	no	no	no	no	yes	no
Senior citizen's home	15	135	86	100	85		181	38.6	0	yes	yes	no	4	86	female	no	10	Decompensated heart failure			no	no	yes	no	yes	yes	72	no	no	yes	7.3	46.3	53.1				no	no	no	no	no	no	no	no	no	Yes	yes	no
Senior citizen's home	13	140	70	65	56	20	158	38.5	0	yes	yes	yes	5	80	female	no	14	eCOPD	Urinary tract infection		yes	no	no	no	no	yes	172	no	no	yes	7.21	68	89			34	Yes	no	no	Yes	no	no	no	no	no	no	yes	no
Home		180	96	124	69		203	38.3		yes	yes	yes	5	84	male	no	11	Decompensated heart failure	eCOPD		no	yes	no	no	yes	yes	275	no	no	no							Yes	no	no	no	no	no	no	no	no	Yes	yes	no
Senior citizen's home	10	141	61	51	70	16			0	yes	no	yes	3	81	male	no	7	Others			no	no	no	no	no	no		no	no	no	7.42	61	37.5		0.3	24	no	no	no	no	no	no	no	no	no	no	yes	no
Senior citizen's home	6	122	84	90	97	20	200		0	no	no	yes	4	78	male	no	17	Urinary tract infection			no	no	no	no	no	no		no	no	no							no	no	no	Yes	no	no	no	no	no	no	yes	no
Senior citizen's home	11	97	49	74	89	28	500	38.6	0	yes	no	yes	4	84	female	no	10	Urinary tract infection			yes	yes	no	no	no	no		no	no	no							no	no	no	Yes	no	no	no	no	no	no	yes	no
Senior citizen's home	12	96	63	108	81	20	132	36.8		yes	no	yes	5	60	female	no	11	Aspiration pneumonia			yes	yes	no	no	no	no		no	no	no	7.5	74.5	39.5		7.3	30.7	no	Yes	no	no	no	no	no	no	no	no	no	yes
Home	11	130	58	97	66	28	235	35	0	yes	yes	yes		89	male	no	5	Pneumonia			yes	no	yes	no	no	yes	131	no	yes	no	7.16	50	68		-5.6	24	no	Yes	no	no	no	no	no	no	no	no	no	yes
Home	12	120	64	120	87		146	39		yes	no	no	4	91	female	no	6	Others			yes	no	no	yes	no	no		no	no	no		59	34				no	no	no	no	no	no	no	no	no	no	yes	no
Home	13	110	60	105	97	25	120	36.4	0	yes	yes	yes	4	83	male	no		Others			yes	yes	no	yes	no	yes	7	no	no	no	6.97	82	92		-13.7	20.2	no	no	no	no	no	no	no	no	no	no	yes	no
Senior citizen's home	10	107	74	140	85	15	152	40		no	no	no	4	65	male	no	7	Others			no	no	no	no	no	no		no	no	no							no	no	no	no	no	no	no	no	no	no	yes	no
Senior citizen's home	12	128	73	78	86	14	94	36.6	0	no	no	no		81	male	no	9	Urinary tract infection			no	no	no	no	no	no		no	no	no	7.48	71.8	27.5		-1.6		no	no	no	Yes	no	no	no	no	no	no	no	yes
Senior citizen's home	15	81	46	54	72	20		37.8	3	yes	no	no	3	84	male	no	1	Others			no	yes	no	no	no	yes	17	no	no	no	7.48	72	40		6.2	29.9	no	no	no	no	no	no	no	no	no	no	yes	no
Senior citizen's home	9	135	80	76	98	20			0	no	no	yes	4	85	female	no	8	Pneumonia			no	no	no	no	yes	no		no	no	no	7.46	109	33		1		no	Yes	no	no	no	no	no	no	no	no	yes	no
Street	15	120	80	112	100	25	109	36.3	0	yes	no	no	3	19	male	yes	0	Poisoning			no	no	no	no	no	no		no	no	no							no	no	no	no	no	no	no	no	no	no	yes	no
Home	15	150	95	85	98	22	111			yes	yes	no	4	32	female	no	1	Allergic reaction			no	no	no	no	no	no		no	no	no							no	no	no	no	no	no	no	no	no	no	yes	no
Senior citizen's home	14	99	62	140	77	16	220	36.7		yes	no	no	3	91	female	no	8	Urinary tract infection	Dehydration		yes	no	no	no	no	yes	24	no	no	yes							no	no	no	Yes	no	no	no	no	no	no	no	yes
Home	14	150	100	98	95	18	123	39.1	0	no	yes	yes	4	88	female	no	8	Pneumonia			no	yes	no	no	yes	no		no	no	no	7.52	62.5	28.3		1.4		no	Yes	no	no	no	no	no	no	no	no	yes	no
Home	15	116	73	86	90	20	135	36.4	2	yes	no	no	3	85	male	no	17	Decompensated heart failure			yes	no	no	no	yes	no		no	no	no	7.42	81.7	26.7		-5.8	17	no	no	no	no	no	no	no	no	no	Yes	yes	no
Home	15	177	85	91	94	25	156	37.3	0	yes	no	no	3	97	female	no	9	Hypertensive crisis leading to decomoensated heart failure			yes	no	no	no	yes	no		no	no	no	7.5	60	32			27	no	no	no	no	no	no	no	Yes	no	Yes	yes	no
Senior citizen's home	15	170	80	68	80	14	230	37.6	0	yes	no	no	3	71	female	no	6	Decompensated heart failure			no	no	no	no	yes	no		no	yes	no	7.39	69.6	36.3		-2.4	21.7	no	no	no	no	no	no	no	no	no	Yes	yes	no
Home		195	110	115	96	18	356		8	yes	no	no		34	female	no	2	Others			no	no	no	no	no	no		no	no	no							no	no	no	no	no	no	no	no	no	no
Home	15	130	70	92	92	20	136	38.2	3	yes	yes	no	4	84	male	no	6	eCOPD			yes	no	no	no	no	no		no	no	no	7.38	71	43		0.1	24.7	Yes	no	no	no	no	no	no	no	no	no	yes	no
Senior citizen's home	15	115	65	80	92		127	39.3		no	no	yes	4	87	female	no	5	Urinary tract infection			yes	no	yes	no	no	no		no	no	no							no	no	no	Yes	no	no	no	no	no	no	no	yes
Others	14	130	80	58	89	8	118		0	0	no	no	4	44	male	no	2	Poisoning			no	no	no	no	no	yes	48	no	no	yes	7.13	119	97			31	no	no	no	no	no	no	no	no	no	no	yes	no
